# Supplementary material for: ZmCTLP1 is required for the maintenance of lipid homeostasis and the basal endosperm transfer layer in maize kernels
Source: New Phytol. 2021 Oct 11;232(6):2384–99. doi: 10.1111/nph.17754 (PMC9292782; doi:10.1111/nph.17754)
Supplement: Supplementary file 2 — Table S5 Expressed genes in 6 and 12 DAP smk10 kernels compared with wild‐type. Please note: Wiley Blackwell are not responsible for the content or functionality of any Supporting Information supplied by the authors. Any queries (other than missing material) should be directed to the New Phytologist Central Office. [file NPH-232-2384-s002.xlsx]

## Sheet:  Supporting Information
New Phytologist Supporting Information
Article title: ZmCTLP1 is required for the maintenance of lipid homeostasis and the basal endosperm transfer layer in maize kernels
Authors: Mingjian Hu, Haiming Zhao, Bo Yang, Shuang Yang, Haihong Liu, He Tian, Guanghou Shui, Zongliang Chen, Lizhu E, Jinsheng Lai and Weibin Song
Article acceptance date: 15 September 2021

## Sheet: 6 DAP kernels
Table S5. Expressed genes in 6 and 12 DAP smk10 kernels compared with wild-type.
Expressed genes in 6 DAP smk10 kernels compared with wild-type.
gene_id	gene	locus	sample_1	sample_2	status	value_1	value_2	log2(fold_change)	test_stat	p_value	q_value	significant
gene:Zm00001d023342	-	10:3816661-3820885	WT	smk10	OK	10.0848	0.035641	-8.14443	4.77973	1.76e-06	0.000151967	yes
gene:Zm00001d049244	-	4:22587095-22588289	WT	smk10	OK	50.5863	0.64196	-6.30012	9.957	0	0	yes
gene:Zm00001d033987	-	1:280368695-280370932	WT	smk10	OK	12.2866	0.218465	-5.81354	7.5658	3.86e-14	1.27e-11	yes
gene:Zm00001d049243	AZS22-16	4:22579360-22580152	WT	smk10	OK	3.77527	0.0697766	-5.75769	3.32811	0.000874383	0.0257426	yes
gene:Zm00001d048848	-	4:6333302-6334007	WT	smk10	OK	8.99925	0.206937	-5.44254	4.70675	2.52e-06	0.000206441	yes
gene:Zm00001d007027	-	2:220378884-220379460	WT	smk10	OK	37.7478	0.95481	-5.30504	6.75973	1.38e-11	3.26e-09	yes
gene:Zm00001d047347	-	9:127070597-127076473	WT	smk10	OK	7.15621	0.205227	-5.12391	6.71025	1.94e-11	4.45e-09	yes
gene:Zm00001d037894	-	6:141324494-141325549	WT	smk10	OK	16.3519	0.472956	-5.11161	6.59907	4.14e-11	8.71e-09	yes
gene:Zm00001d035760	-	6:46129119-46129656	WT	smk10	OK	18.7817	0.569886	-5.04251	4.44953	8.61e-06	0.000583107	yes
gene:Zm00001d037436	-	6:125302097-125302733	WT	smk10	OK	37.3971	1.24462	-4.90915	7.68441	1.53e-14	5.35e-12	yes
gene:Zm00001d013663	-	5:16708674-16713973	WT	smk10	OK	2.42449	0.0855315	-4.82508	3.20243	0.00136272	0.0363225	yes
gene:Zm00001d031736	-	1:200197811-200199489	WT	smk10	OK	8.00603	0.287854	-4.79768	6.12279	9.2e-10	1.57e-07	yes
gene:Zm00001d030947	-	1:168612672-168630489	WT	smk10	OK	2.29251	0.0834867	-4.77924	3.95	7.82e-05	0.00375897	yes
gene:Zm00001d026094	-	10:138304689-138305939	WT	smk10	OK	25.9834	1.19832	-4.43851	8.6539	0	0	yes
gene:Zm00001d042863	-	3:182290783-182295298	WT	smk10	OK	21.775	1.04507	-4.38101	5.65438	1.56e-08	2.23e-06	yes
gene:Zm00001d032253	-	1:219089996-219092203	WT	smk10	OK	1.891	0.0939446	-4.3312	3.19149	0.00141539	0.0371338	yes
gene:Zm00001d012068	-	8:167588204-167588672	WT	smk10	OK	8.08863	0.412824	-4.2923	3.32273	0.000891404	0.0261449	yes
gene:Zm00001d045546	-	9:26324274-26325196	WT	smk10	OK	32.1872	1.68766	-4.25339	9.24543	0	0	yes
gene:Zm00001d016705	-	5:173179371-173180406	WT	smk10	OK	139.935	7.99402	-4.1297	11.7217	0	0	yes
gene:Zm00001d048851	-	4:6353979-6354684	WT	smk10	OK	6.23217	0.36933	-4.07675	4.77551	1.79e-06	0.000154622	yes
gene:Zm00001d038049	-	6:146401512-146405955	WT	smk10	OK	3.12037	0.192352	-4.0199	4.67501	2.94e-06	0.000236123	yes
gene:Zm00001d017065	-	5:184297681-184298933	WT	smk10	OK	2.11551	0.132134	-4.00093	3.43841	0.000585148	0.0190773	yes
gene:Zm00001d038870	-	6:166160260-166161550	WT	smk10	OK	4.25539	0.274672	-3.95351	4.09764	4.17e-05	0.00225855	yes
gene:Zm00001d023616	-	10:12212218-12213881	WT	smk10	OK	10.8329	0.701012	-3.94984	6.45073	1.11e-10	2.08e-08	yes
gene:Zm00001d028718	-	1:44179371-44180241	WT	smk10	OK	7.1602	0.476457	-3.90958	4.58494	4.54e-06	0.000343548	yes
gene:Zm00001d036060	-	6:69616776-69620875	WT	smk10	OK	10.2476	0.692165	-3.88802	5.77942	7.5e-09	1.14e-06	yes
gene:Zm00001d036242	-	6:79177906-79179890	WT	smk10	OK	5.07374	0.343432	-3.88495	3.5911	0.000329291	0.0120462	yes
gene:Zm00001d018298	-	5:218096888-218097874	WT	smk10	OK	77.1252	5.44975	-3.82294	11.1443	0	0	yes
gene:Zm00001d048850	-	4:6349539-6350244	WT	smk10	OK	4.03495	0.294147	-3.77794	3.92036	8.84e-05	0.00417534	yes
gene:Zm00001d032095	-	1:212364321-212366865	WT	smk10	OK	0.921441	0.0675501	-3.76986	3.56884	0.000358569	0.0129151	yes
gene:Zm00001d029667	-	1:81894378-81896612	WT	smk10	OK	5.68857	0.437318	-3.70131	5.36169	8.24e-08	9.88e-06	yes
gene:Zm00001d045391	-	9:20447063-20448408	WT	smk10	OK	12.8444	0.99996	-3.68313	6.71594	1.87e-11	4.32e-09	yes
gene:Zm00001d028270	-	1:28733919-28741221	WT	smk10	OK	0.739648	0.0581	-3.67023	3.83837	0.000123855	0.00553583	yes
gene:Zm00001d054093	-	4:246371113-246375126	WT	smk10	OK	21.8057	1.80283	-3.59637	3.51401	0.000441398	0.0152707	yes
gene:Zm00001d048849	-	4:6345100-6345805	WT	smk10	OK	10.5752	0.894737	-3.56308	5.67876	1.36e-08	1.97e-06	yes
gene:Zm00001d053114	-	4:214338163-214338629	WT	smk10	OK	21.4595	1.96376	-3.44993	4.1195	3.8e-05	0.00207377	yes
gene:Zm00001d003306	-	2:39644136-39644676	WT	smk10	OK	31.8664	2.93317	-3.4415	6.19225	5.93e-10	1.03e-07	yes
gene:Zm00001d002768	-	2:22071812-22072283	WT	smk10	OK	10.6891	0.992535	-3.42887	3.60923	0.000307108	0.0114526	yes
gene:Zm00001d025055	-	10:101885722-101890901	WT	smk10	OK	3.94132	0.366258	-3.42775	5.03955	4.67e-07	4.62e-05	yes
gene:Zm00001d031332	-	1:186376330-186380883	WT	smk10	OK	120.277	11.7101	-3.36054	13.7849	0	0	yes
gene:Zm00001d052194	-	4:182772608-182773786	WT	smk10	OK	75.849	7.51924	-3.33447	11.6761	0	0	yes
gene:Zm00001d049034	-	4:13223811-13224123	WT	smk10	OK	275.41	27.9664	-3.29981	10.1025	0	0	yes
gene:Zm00001d045392	-	9:20480508-20481751	WT	smk10	OK	94.95	9.78442	-3.27861	11.4433	0	0	yes
gene:Zm00001d047542	-	9:134707071-134707554	WT	smk10	OK	9.83676	1.02306	-3.26529	3.65749	0.000254698	0.00990651	yes
gene:Zm00001d026398	-	10:145211404-145218613	WT	smk10	OK	5.77329	0.628209	-3.20008	3.36413	0.000767867	0.0234943	yes
gene:Zm00001d005952	-	2:193764065-193765878	WT	smk10	OK	3.91758	0.426422	-3.19961	3.09557	0.00196436	0.0472417	yes
gene:Zm00001d023677	-	10:15030180-15032801	WT	smk10	OK	16.7912	1.87828	-3.16022	8.25724	2.22e-16	9.79e-14	yes
gene:Zm00001d008674	-	8:16864594-16879386	WT	smk10	OK	1.1997	0.134256	-3.15962	3.42099	0.000623934	0.020062	yes
gene:Zm00001d041818	-	3:139104747-139106839	WT	smk10	OK	1.68837	0.195288	-3.11196	3.08782	0.00201628	0.0483412	yes
gene:Zm00001d035409	-	6:24606672-24607624	WT	smk10	OK	18.0076	2.13524	-3.07614	6.51466	7.29e-11	1.47e-08	yes
gene:Zm00001d035700	-	6:41696311-41698431	WT	smk10	OK	47.1393	5.60116	-3.07313	11.3313	0	0	yes
gene:Zm00001d053098	-	4:213555873-213556483	WT	smk10	OK	6.68738	0.80655	-3.05161	3.26467	0.0010959	0.0304611	yes
gene:Zm00001d007444	-	2:231910736-231911345	WT	smk10	OK	265.172	32.1506	-3.04401	11.9027	0	0	yes
gene:Zm00001d026715	-	4:1727749-1728312	WT	smk10	OK	45.3475	5.56517	-3.02652	6.3249	2.53e-10	4.59e-08	yes
gene:Zm00001d020591	-	7:123954262-123955189	WT	smk10	OK	1.24192	0.154744	-3.00461	3.28469	0.00102095	0.0290419	yes
gene:Zm00001d041822	-	3:139335174-139335830	WT	smk10	OK	492.317	61.6319	-2.99784	14.8575	0	0	yes
gene:Zm00001d006775	-	2:216401156-216401651	WT	smk10	OK	11.8213	1.4873	-2.99062	3.66403	0.000248278	0.00968907	yes
gene:Zm00001d007443	-	2:231894170-231894713	WT	smk10	OK	23.4842	2.98487	-2.97595	5.35367	8.62e-08	1.02e-05	yes
gene:Zm00001d045390	-	9:20402632-20404124	WT	smk10	OK	73.3183	9.4852	-2.95042	9.24475	0	0	yes
gene:Zm00001d053600	-	4:235974580-235975690	WT	smk10	OK	14.3252	1.89163	-2.92086	6.99094	2.73e-12	7.42e-10	yes
gene:Zm00001d053329	-	4:226395348-226396012	WT	smk10	OK	18.0715	2.41181	-2.90553	3.66018	0.000252036	0.00981933	yes
gene:Zm00001d038806	-	6:164808308-164812048	WT	smk10	OK	28.459	3.81695	-2.89839	8.85405	0	0	yes
gene:Zm00001d046299	-	9:79124492-79126324	WT	smk10	OK	7.91156	1.11916	-2.82154	5.44048	5.31e-08	6.75e-06	yes
gene:Zm00001d019155	-	7:19534999-19549755	WT	smk10	OK	22.7127	3.23498	-2.81167	6.86684	6.56e-12	1.67e-09	yes
gene:Zm00001d042420	-	3:166637965-166639387	WT	smk10	OK	23.7998	3.40683	-2.80445	7.90344	2.66e-15	1e-12	yes
gene:Zm00001d048176	-	9:151547407-151550218	WT	smk10	OK	7.51748	1.10174	-2.77046	4.07403	4.62e-05	0.00245484	yes
gene:Zm00001d024959	-	10:96880901-96881682	WT	smk10	OK	8.1278	1.20787	-2.7504	4.45046	8.57e-06	0.000582263	yes
gene:Zm00001d047345	-	9:127012122-127014219	WT	smk10	OK	3.07202	0.456794	-2.74957	3.84723	0.000119462	0.00538061	yes
gene:Zm00001d011734	-	8:160235114-160235972	WT	smk10	OK	8.90215	1.3468	-2.72462	4.39587	1.1e-05	0.000716395	yes
gene:Zm00001d040292	-	3:36020980-36021268	WT	smk10	OK	459.419	70.3852	-2.70647	9.05818	0	0	yes
gene:Zm00001d048633	-	4:1815209-1815879	WT	smk10	OK	80.7438	12.4299	-2.69954	9.19752	0	0	yes
gene:Zm00001d046055	-	9:60348292-60348643	WT	smk10	OK	136.519	21.1439	-2.69079	7.56262	3.95e-14	1.28e-11	yes
gene:Zm00001d032042	-	1:210344732-210347136	WT	smk10	OK	2.49542	0.388379	-2.68374	3.8631	0.000111958	0.00513922	yes
gene:Zm00001d004805	-	2:140441081-140448284	WT	smk10	OK	2.31319	0.361557	-2.67759	3.71133	0.000206173	0.0084296	yes
gene:Zm00001d011035	-	8:137157190-137159528	WT	smk10	OK	18.5443	2.92593	-2.66401	7.0655	1.6e-12	4.56e-10	yes
gene:Zm00001d002496	-	2:14014924-14016528	WT	smk10	OK	3.88448	0.652894	-2.5728	4.04752	5.18e-05	0.00266521	yes
gene:Zm00001d024619	-	10:80408874-80409683	WT	smk10	OK	38.202	6.4285	-2.57109	7.95888	1.78e-15	6.92e-13	yes
gene:Zm00001d015746	-	5:115748851-115750963	WT	smk10	OK	4.12867	0.695133	-2.57031	3.61458	0.000300831	0.0112516	yes
gene:Zm00001d024617	-	10:80385878-80387306	WT	smk10	OK	260.033	44.0459	-2.56161	12.6774	0	0	yes
gene:Zm00001d007255	-	2:225869890-225878824	WT	smk10	OK	13.365	2.26436	-2.56128	7.16412	7.83e-13	2.29e-10	yes
gene:Zm00001d030814	-	1:161427098-161429557	WT	smk10	OK	2.46505	0.41973	-2.55408	3.15627	0.00159799	0.0401663	yes
gene:Zm00001d031428	-	1:189808670-189811445	WT	smk10	OK	4.82106	0.824478	-2.5478	3.69586	0.00021914	0.00886266	yes
gene:Zm00001d002260	-	2:9089886-9093334	WT	smk10	OK	8.01883	1.37312	-2.54593	5.30341	1.14e-07	1.32e-05	yes
gene:Zm00001d042226	-	3:156831551-156832098	WT	smk10	OK	366.13	62.7855	-2.54385	11.8032	0	0	yes
gene:Zm00001d044228	-	3:222461983-222463639	WT	smk10	OK	248.16	42.9049	-2.53205	12.325	0	0	yes
gene:Zm00001d034551	-	1:296036998-296045917	WT	smk10	OK	16.2175	2.81524	-2.52623	12.0785	0	0	yes
gene:Zm00001d022669	-	1:10576060-10576673	WT	smk10	OK	13.3491	2.32578	-2.52096	3.94347	8.03e-05	0.00384707	yes
gene:Zm00001d031325	-	1:186052723-186053956	WT	smk10	OK	7.78079	1.3776	-2.49776	4.73777	2.16e-06	0.000180395	yes
gene:Zm00001d050479	-	4:91832545-91833685	WT	smk10	OK	8.58624	1.52268	-2.49542	4.62124	3.81e-06	0.000293315	yes
gene:Zm00001d023718	-	10:16725272-16728563	WT	smk10	OK	113.397	20.2403	-2.48608	12.6257	0	0	yes
gene:Zm00001d020976	-	7:138349669-138351460	WT	smk10	OK	6.22312	1.11679	-2.47828	4.7661	1.88e-06	0.000160241	yes
gene:Zm00001d023294	-	10:2262453-2264529	WT	smk10	OK	7.84089	1.4099	-2.47542	6.04466	1.5e-09	2.46e-07	yes
gene:Zm00001d010529	-	8:119419986-119423027	WT	smk10	OK	47.8509	8.61853	-2.47303	9.52372	0	0	yes
gene:Zm00001d032422	-	1:225974744-225976171	WT	smk10	OK	346.157	62.4724	-2.47013	11.0154	0	0	yes
gene:Zm00001d017288	PIP2-4	5:191817118-191819914	WT	smk10	OK	11.8855	2.15257	-2.46507	4.74979	2.04e-06	0.000172468	yes
gene:Zm00001d052333	-	4:187330813-187332060	WT	smk10	OK	24.9252	4.53671	-2.45789	6.41311	1.43e-10	2.65e-08	yes
gene:Zm00001d051223	-	4:149062469-149063624	WT	smk10	OK	4.40728	0.804909	-2.45299	3.37848	0.000728884	0.0226876	yes
gene:Zm00001d032608	-	1:231931415-231934263	WT	smk10	OK	11.7044	2.15364	-2.4422	5.79079	7.01e-09	1.08e-06	yes
gene:Zm00001d040247	-	3:33681247-33682108	WT	smk10	OK	4.74826	0.877678	-2.43564	3.14287	0.00167303	0.0417015	yes
gene:Zm00001d025833	-	10:131304014-131306002	WT	smk10	OK	10.8297	2.02029	-2.42235	4.14508	3.4e-05	0.00189966	yes
gene:Zm00001d019019	-	7:12903624-12904375	WT	smk10	OK	188.378	35.3708	-2.413	10.6768	0	0	yes
gene:Zm00001d052738	-	4:199404177-199405434	WT	smk10	OK	18.7887	3.57685	-2.3931	6.59419	4.28e-11	8.92e-09	yes
gene:Zm00001d026156	-	10:139980858-139983545	WT	smk10	OK	9.85585	1.87719	-2.39241	6.38097	1.76e-10	3.24e-08	yes
gene:Zm00001d018459	-	5:221176541-221177152	WT	smk10	OK	135.864	26.3062	-2.36869	8.99262	0	0	yes
gene:Zm00001d041800	-	3:138802144-138803843	WT	smk10	OK	3.11684	0.604729	-2.36572	3.9222	8.77e-05	0.00415659	yes
gene:Zm00001d005869	-	2:191222820-191224017	WT	smk10	OK	8.03089	1.5774	-2.34801	4.50078	6.77e-06	0.000479603	yes
gene:Zm00001d007159	-	2:223537561-223538074	WT	smk10	OK	9.01122	1.78162	-2.33853	3.18074	0.00146898	0.0378804	yes
gene:Zm00001d039566	-	3:8104719-8105217	WT	smk10	OK	80.8142	15.9817	-2.33818	6.99277	2.7e-12	7.41e-10	yes
gene:Zm00001d034414	-	1:292295755-292296877	WT	smk10	OK	21.5573	4.34178	-2.31182	4.73978	2.14e-06	0.000179258	yes
gene:Zm00001d045204	-	9:15996068-15996644	WT	smk10	OK	16.0349	3.24441	-2.30519	4.06614	4.78e-05	0.00251091	yes
gene:Zm00001d049731	-	4:41765716-41769191	WT	smk10	OK	7.55751	1.53001	-2.30437	5.74427	9.23e-09	1.39e-06	yes
gene:Zm00001d045919	-	9:47232118-47242871	WT	smk10	OK	9.81456	2.01652	-2.28305	4.93473	8.03e-07	7.47e-05	yes
gene:Zm00001d047548	HSP18	9:134965866-134966361	WT	smk10	OK	71.7741	14.8719	-2.27088	6.60334	4.02e-11	8.54e-09	yes
gene:Zm00001d018414	-	5:220284285-220285517	WT	smk10	OK	4.12533	0.856241	-2.26842	3.45158	0.000557309	0.0183488	yes
gene:Zm00001d039000	-	6:168516158-168518324	WT	smk10	OK	91.3586	19.0205	-2.26398	11.1636	0	0	yes
gene:Zm00001d028555	-	1:38993550-38998358	WT	smk10	OK	81.4459	16.9737	-2.26254	4.93494	8.02e-07	7.47e-05	yes
gene:Zm00001d029879	-	1:91814772-91819708	WT	smk10	OK	4.88589	1.02086	-2.25883	3.89588	9.78e-05	0.0045653	yes
gene:Zm00001d018926	-	7:9492439-9493719	WT	smk10	OK	28.2554	5.91602	-2.25583	6.77033	1.28e-11	3.06e-09	yes
gene:Zm00001d019669	-	7:49321599-49323862	WT	smk10	OK	2.39306	0.501189	-2.25543	3.16399	0.00155622	0.0395291	yes
gene:Zm00001d040441	-	3:43539012-43539885	WT	smk10	OK	5.40856	1.13345	-2.25453	3.49414	0.000475589	0.0161355	yes
gene:Zm00001d019030	-	7:13540225-13541566	WT	smk10	OK	455.673	95.5448	-2.25375	11.6421	0	0	yes
gene:Zm00001d053331	-	4:226420586-226421326	WT	smk10	OK	5.85803	1.23256	-2.24876	3.27336	0.00106279	0.0298243	yes
gene:Zm00001d026447	-	10:145983349-145983982	WT	smk10	OK	10.9025	2.29454	-2.24838	3.72967	0.00019173	0.00800337	yes
gene:Zm00001d028630	-	1:41454239-41456420	WT	smk10	OK	78.8099	16.7043	-2.23816	10.4405	0	0	yes
gene:Zm00001d032321	-	1:222201411-222202360	WT	smk10	OK	6.28287	1.33488	-2.23471	3.59293	0.000326985	0.0119994	yes
gene:Zm00001d002161	-	2:6896083-6896404	WT	smk10	OK	25.3013	5.396	-2.22925	3.12737	0.00176375	0.0435366	yes
gene:Zm00001d022084	-	7:169764943-169765631	WT	smk10	OK	92.8693	19.8096	-2.229	7.70752	1.29e-14	4.56e-12	yes
gene:Zm00001d046471	-	9:91463413-91463893	WT	smk10	OK	12.6073	2.73785	-2.20314	3.27117	0.00107104	0.029948	yes
gene:Zm00001d051216	-	4:148970274-148970931	WT	smk10	OK	9.43433	2.05628	-2.19789	3.45902	0.000542138	0.0179759	yes
gene:Zm00001d048694	-	4:3416244-3417544	WT	smk10	OK	9.0892	1.99343	-2.1889	5.61072	2.01e-08	2.79e-06	yes
gene:Zm00001d028557	-	1:39085727-39086204	WT	smk10	OK	86.7593	19.2041	-2.1756	7.20257	5.91e-13	1.75e-10	yes
gene:Zm00001d052343	-	4:187573637-187579315	WT	smk10	OK	3.3006	0.744457	-2.14847	4.90697	9.25e-07	8.45e-05	yes
gene:Zm00001d037091	-	6:111833521-111835548	WT	smk10	OK	17.4627	3.95275	-2.14335	6.80961	9.79e-12	2.43e-09	yes
gene:Zm00001d013801	-	5:20673283-20676096	WT	smk10	OK	7.05964	1.60509	-2.13694	4.9815	6.31e-07	6.11e-05	yes
gene:Zm00001d022278	-	7:174336202-174337471	WT	smk10	OK	12.6642	2.88561	-2.1338	5.4809	4.23e-08	5.53e-06	yes
gene:Zm00001d012221	-	8:170366925-170368457	WT	smk10	OK	53.287	12.2658	-2.11914	8.71186	0	0	yes
gene:Zm00001d043709	-	3:207985776-207987092	WT	smk10	OK	3.97202	0.915062	-2.11793	3.12688	0.00176674	0.0435366	yes
gene:Zm00001d032535	-	1:229847654-229849510	WT	smk10	OK	12.4288	2.87043	-2.11435	5.79534	6.82e-09	1.06e-06	yes
gene:Zm00001d027072	-	9:26232409-26232924	WT	smk10	OK	325.643	75.337	-2.11186	9.94063	0	0	yes
gene:Zm00001d044015	-	3:216531010-216536924	WT	smk10	OK	9.08023	2.12218	-2.09718	5.11427	3.15e-07	3.33e-05	yes
gene:Zm00001d042011	-	3:147226318-147227691	WT	smk10	OK	4.92574	1.15126	-2.09713	3.11028	0.00186909	0.0455338	yes
gene:Zm00001d032448	-	1:226865713-226866584	WT	smk10	OK	15.2245	3.57243	-2.09142	4.4836	7.34e-06	0.000506088	yes
gene:Zm00001d038366	-	6:155615721-155618715	WT	smk10	OK	10.636	2.51162	-2.08227	5.82228	5.81e-09	9.05e-07	yes
gene:Zm00001d006774	-	2:216395009-216395798	WT	smk10	OK	40.1386	9.50395	-2.07839	6.57371	4.91e-11	1.02e-08	yes
gene:Zm00001d051139	-	4:145546077-145549609	WT	smk10	OK	13.1692	3.11827	-2.07835	5.63583	1.74e-08	2.44e-06	yes
gene:Zm00001d040189	-	3:31401123-31403248	WT	smk10	OK	5.72387	1.37398	-2.05862	3.73019	0.000191332	0.00800105	yes
gene:Zm00001d053785	-	4:241014850-241015599	WT	smk10	OK	617.652	150.974	-2.0325	11.1049	0	0	yes
gene:Zm00001d043293	-	3:194807023-194810736	WT	smk10	OK	38.4946	9.41967	-2.03091	4.53203	5.84e-06	0.000433535	yes
gene:Zm00001d042274	-	3:158531433-158534266	WT	smk10	OK	3.30644	0.811402	-2.02679	3.16032	0.00157595	0.0398505	yes
gene:Zm00001d020592	-	7:123982343-123983015	WT	smk10	OK	179.158	44.0112	-2.02529	9.07974	0	0	yes
gene:Zm00001d020100	-	7:92004424-92005501	WT	smk10	OK	13.769	3.39177	-2.02132	4.8688	1.12e-06	0.000101335	yes
gene:Zm00001d042229	-	3:156903208-156904105	WT	smk10	OK	504.417	124.407	-2.01955	10.7741	0	0	yes
gene:Zm00001d052759	-	4:199958326-199958620	WT	smk10	OK	6174.18	1524.45	-2.01796	10.9372	0	0	yes
gene:Zm00001d013810	-	5:21182816-21186548	WT	smk10	OK	1.99231	0.492672	-2.01574	3.09932	0.00193965	0.0469371	yes
gene:Zm00001d042231	-	3:156958515-156959137	WT	smk10	OK	472.785	118.034	-2.00198	10.5907	0	0	yes
gene:Zm00001d014583	-	5:54404477-54406699	WT	smk10	OK	7.60433	1.90234	-1.99904	4.50336	6.69e-06	0.000476689	yes
gene:Zm00001d018951	-	7:10360130-10360683	WT	smk10	OK	130.119	32.6694	-1.99382	7.61666	2.6e-14	8.68e-12	yes
gene:Zm00001d010592	-	8:121234826-121235653	WT	smk10	OK	22.9938	5.7798	-1.99215	5.09093	3.56e-07	3.67e-05	yes
gene:Zm00001d031822	-	1:202981538-202982307	WT	smk10	OK	109.524	27.6272	-1.98709	8.76237	0	0	yes
gene:Zm00001d011274	-	8:145454536-145455565	WT	smk10	OK	8.52371	2.15046	-1.98683	3.71023	0.000207075	0.00843307	yes
gene:Zm00001d022053	-	7:169093141-169094020	WT	smk10	OK	41.7798	10.5703	-1.98278	6.70759	1.98e-11	4.49e-09	yes
gene:Zm00001d008214	-	8:1454271-1456128	WT	smk10	OK	8.73033	2.2104	-1.98173	5.27907	1.3e-07	1.49e-05	yes
gene:Zm00001d010038	-	8:96491003-96492002	WT	smk10	OK	13.7666	3.50396	-1.97411	4.17873	2.93e-05	0.0016891	yes
gene:Zm00001d005945	-	2:193506564-193507005	WT	smk10	OK	53.7227	13.7869	-1.96224	5.1433	2.7e-07	2.93e-05	yes
gene:Zm00001d004689	-	2:131242392-131243911	WT	smk10	OK	4.29342	1.10412	-1.95923	4.01587	5.92e-05	0.00298378	yes
gene:Zm00001d010061	-	8:97788425-97791489	WT	smk10	OK	32.6629	8.42682	-1.95459	6.9377	3.99e-12	1.04e-09	yes
gene:Zm00001d023799	-	10:22055519-22056952	WT	smk10	OK	15.4191	3.99609	-1.94806	5.68124	1.34e-08	1.95e-06	yes
gene:Zm00001d025753	-	10:128400711-128402032	WT	smk10	OK	41.1336	10.7509	-1.93586	7.34499	2.06e-13	6.33e-11	yes
gene:Zm00001d025900	-	10:133321692-133323074	WT	smk10	OK	52.0638	13.69	-1.92716	6.50131	7.96e-11	1.59e-08	yes
gene:Zm00001d002159	-	2:6889075-6889357	WT	smk10	OK	131.72	34.6393	-1.927	4.98944	6.06e-07	5.9e-05	yes
gene:Zm00001d051656	-	4:165895865-165903079	WT	smk10	OK	5.28539	1.39656	-1.92013	4.64832	3.35e-06	0.000264285	yes
gene:Zm00001d021263	-	7:147163458-147165213	WT	smk10	OK	23.6538	6.27886	-1.9135	6.65123	2.91e-11	6.35e-09	yes
gene:Zm00001d024611	-	10:80310740-80311386	WT	smk10	OK	14.306	3.81146	-1.90821	4.05423	5.03e-05	0.0026246	yes
gene:Zm00001d024620	-	10:80551130-80554704	WT	smk10	OK	95.2848	25.4121	-1.90673	8.44993	0	0	yes
gene:Zm00001d047252	-	9:124157678-124158777	WT	smk10	OK	5.817	1.55696	-1.90154	3.37744	0.000731646	0.0227003	yes
gene:Zm00001d037248	-	6:117881856-117883899	WT	smk10	OK	2.62463	0.70556	-1.89527	3.16472	0.00155231	0.0394852	yes
gene:Zm00001d023664	-	10:14448533-14451513	WT	smk10	OK	41.8773	11.2842	-1.89186	7.5098	5.93e-14	1.87e-11	yes
gene:Zm00001d048610	-	4:1281320-1281778	WT	smk10	OK	28.224	7.62664	-1.8878	3.82618	0.000130146	0.00577286	yes
gene:Zm00001d018122	-	5:214720421-214721681	WT	smk10	OK	10.726	2.91042	-1.88181	4.52926	5.92e-06	0.000436475	yes
gene:Zm00001d005609	-	2:180648851-180649904	WT	smk10	OK	10.9675	2.97637	-1.88161	4.17444	2.99e-05	0.00171148	yes
gene:Zm00001d000951	-	2:157586169-157586941	WT	smk10	OK	116.71	31.8737	-1.87249	6.86099	6.84e-12	1.72e-09	yes
gene:Zm00001d033369	-	1:260633724-260634703	WT	smk10	OK	260.862	71.2554	-1.87222	9.79475	0	0	yes
gene:Zm00001d007327	-	2:228624429-228625353	WT	smk10	OK	8.13413	2.25348	-1.85183	3.51308	0.00044295	0.015272	yes
gene:Zm00001d022057	-	7:169126924-169127242	WT	smk10	OK	33.0085	9.2261	-1.83904	3.18697	0.00143774	0.0374678	yes
gene:Zm00001d048311	-	9:154421757-154426112	WT	smk10	OK	12.166	3.40569	-1.83683	4.63101	3.64e-06	0.000282594	yes
gene:Zm00001d048625	-	4:1562954-1564019	WT	smk10	OK	10.5555	2.96612	-1.83135	4.36487	1.27e-05	0.00081018	yes
gene:Zm00001d053213	-	4:220420177-220420600	WT	smk10	OK	18.0095	5.06603	-1.82983	3.15485	0.00160582	0.0403197	yes
gene:Zm00001d029631	-	1:80672732-80673116	WT	smk10	OK	315.043	89.0742	-1.82247	8.11602	4.44e-16	1.85e-13	yes
gene:Zm00001d018837	-	7:6925326-6929344	WT	smk10	OK	209.156	59.3845	-1.81642	9.72182	0	0	yes
gene:Zm00001d029778	-	1:86529693-86530424	WT	smk10	OK	8.7242	2.47915	-1.81518	3.18909	0.00142722	0.0373095	yes
gene:Zm00001d005230	-	2:164746345-164746813	WT	smk10	OK	43.3843	12.3512	-1.81252	4.48488	7.3e-06	0.000504555	yes
gene:Zm00001d047260	-	9:124559447-124560044	WT	smk10	OK	52.3253	14.9808	-1.80439	5.59546	2.2e-08	3.03e-06	yes
gene:Zm00001d010459	-	8:116264101-116265454	WT	smk10	OK	3.13885	0.900689	-1.80114	3.71542	0.000202868	0.00840679	yes
gene:Zm00001d012241	-	8:170787854-170788898	WT	smk10	OK	11.244	3.24653	-1.79218	4.19274	2.76e-05	0.00160659	yes
gene:Zm00001d025860	-	10:131691268-131694141	WT	smk10	OK	8.50073	2.4621	-1.7877	4.44213	8.91e-06	0.000598311	yes
gene:Zm00001d036839	-	6:103351536-103352681	WT	smk10	OK	105.144	30.468	-1.787	8.53467	0	0	yes
gene:Zm00001d042935	-	3:184486584-184487381	WT	smk10	OK	12.9854	3.77747	-1.7814	3.69751	0.000217725	0.00882067	yes
gene:Zm00001d048920	-	4:7985198-7985836	WT	smk10	OK	641.47	187.084	-1.7777	9.69054	0	0	yes
gene:Zm00001d032923	-	1:243208028-243211663	WT	smk10	OK	72.9614	21.3219	-1.7748	8.14556	4.44e-16	1.85e-13	yes
gene:Zm00001d020954	-	7:137626104-137626968	WT	smk10	OK	62.1119	18.155	-1.77451	7.02917	2.08e-12	5.78e-10	yes
gene:Zm00001d008812	-	8:21359782-21360919	WT	smk10	OK	31.91	9.39432	-1.76415	6.03449	1.59e-09	2.61e-07	yes
gene:Zm00001d037674	-	6:133714245-133717685	WT	smk10	OK	4.61767	1.36088	-1.76263	3.82397	0.000131322	0.00580301	yes
gene:Zm00001d007470	-	2:232405074-232406022	WT	smk10	OK	173.991	51.4199	-1.75861	8.89876	0	0	yes
gene:Zm00001d052935	-	4:205366186-205366918	WT	smk10	OK	10.596	3.13438	-1.75727	3.28461	0.00102124	0.0290419	yes
gene:Zm00001d027338	-	1:3231116-3231836	WT	smk10	OK	12.1431	3.59746	-1.75508	3.55904	0.000372212	0.0132837	yes
gene:Zm00001d029913	-	1:93847217-93848525	WT	smk10	OK	1016.91	303.496	-1.74444	8.82945	0	0	yes
gene:Zm00001d047847	-	9:143195590-143199191	WT	smk10	OK	86.1447	25.9179	-1.73281	7.82441	5.11e-15	1.84e-12	yes
gene:Zm00001d037359	-	6:122793611-122795290	WT	smk10	OK	50.5625	15.2168	-1.7324	7.98016	1.55e-15	6.16e-13	yes
gene:Zm00001d047399	-	9:128746689-128751615	WT	smk10	OK	6.7016	2.02189	-1.7288	4.39238	1.12e-05	0.000723997	yes
gene:Zm00001d041671	-	3:132868466-132868983	WT	smk10	OK	429.131	130.076	-1.72207	8.70783	0	0	yes
gene:Zm00001d048630	-	4:1765063-1765348	WT	smk10	OK	2518.95	763.656	-1.72183	9.34757	0	0	yes
gene:Zm00001d045203	-	9:15993039-15994740	WT	smk10	OK	2.9751	0.912748	-1.70465	3.07611	0.00209722	0.049523	yes
gene:Zm00001d051791	-	4:169879225-169881277	WT	smk10	OK	6.06495	1.86444	-1.70175	3.57702	0.000347531	0.0126343	yes
gene:Zm00001d026597	-	10:148680740-148681670	WT	smk10	OK	12.4573	3.83892	-1.69822	3.9479	7.88e-05	0.00378438	yes
gene:Zm00001d019078	-	7:15495961-15497950	WT	smk10	OK	83.2257	25.6835	-1.69619	7.66145	1.84e-14	6.34e-12	yes
gene:Zm00001d031158	-	1:179966642-179967167	WT	smk10	OK	34.3986	10.618	-1.69584	4.27898	1.88e-05	0.00113114	yes
gene:Zm00001d002773	-	2:22213489-22214805	WT	smk10	OK	4.99816	1.54996	-1.68917	3.18526	0.00144622	0.0375924	yes
gene:Zm00001d045861	-	9:44259517-44260979	WT	smk10	OK	1273.19	396.568	-1.68281	8.3055	0	0	yes
gene:Zm00001d052433	-	4:189869345-189870859	WT	smk10	OK	22.7434	7.08511	-1.68259	5.73515	9.74e-09	1.46e-06	yes
gene:Zm00001d039383	-	3:3077421-3079293	WT	smk10	OK	6.39599	1.99703	-1.67931	3.86863	0.00010945	0.00503642	yes
gene:Zm00001d017077	-	5:184494218-184496209	WT	smk10	OK	6.0823	1.90299	-1.67635	4.04369	5.26e-05	0.00269732	yes
gene:Zm00001d018488	-	5:221696670-221702095	WT	smk10	OK	7.031	2.20243	-1.67464	4.82419	1.41e-06	0.000124469	yes
gene:Zm00001d012972	-	5:2582303-2584012	WT	smk10	OK	11.1566	3.52294	-1.66304	3.18948	0.00142531	0.0373095	yes
gene:Zm00001d010798	-	8:128194127-128195278	WT	smk10	OK	23.1143	7.31472	-1.65991	5.38657	7.18e-08	8.84e-06	yes
gene:Zm00001d020332	-	7:107145737-107147834	WT	smk10	OK	6.48496	2.05225	-1.65989	4.22134	2.43e-05	0.00142658	yes
gene:Zm00001d037498	-	6:127318661-127321705	WT	smk10	OK	185.643	58.7872	-1.65896	8.91166	0	0	yes
gene:Zm00001d022254	-	7:173713828-173715713	WT	smk10	OK	14.3703	4.55288	-1.65824	4.50776	6.55e-06	0.000469789	yes
gene:Zm00001d002158	-	2:6886752-6887019	WT	smk10	OK	63.3272	20.1394	-1.6528	3.19601	0.00139343	0.036764	yes
gene:Zm00001d024549	-	10:77777087-77777751	WT	smk10	OK	68.6652	21.9044	-1.64836	6.21548	5.12e-10	8.99e-08	yes
gene:Zm00001d003924	-	2:68550653-68555257	WT	smk10	OK	13.0065	4.15427	-1.64657	4.0694	4.71e-05	0.00248157	yes
gene:Zm00001d045937	-	9:47916397-47916850	WT	smk10	OK	135.195	43.4311	-1.63824	6.52855	6.64e-11	1.35e-08	yes
gene:Zm00001d017286	-	5:191705804-191706854	WT	smk10	OK	47.0663	15.2063	-1.63003	6.15732	7.4e-10	1.28e-07	yes
gene:Zm00001d039826	-	3:15959936-15961252	WT	smk10	OK	11.6136	3.75938	-1.62725	4.45586	8.36e-06	0.000569465	yes
gene:Zm00001d015067	-	5:73985596-73987398	WT	smk10	OK	106.65	34.635	-1.62259	8.38276	0	0	yes
gene:Zm00001d002276	-	2:9317071-9317798	WT	smk10	OK	162.161	52.7955	-1.61894	6.98259	2.9e-12	7.7e-10	yes
gene:Zm00001d033490	-	1:264083070-264086202	WT	smk10	OK	9.30566	3.04415	-1.61207	3.31821	0.000905977	0.026396	yes
gene:Zm00001d007832	-	2:240516921-240518324	WT	smk10	OK	11.6716	3.82388	-1.60989	4.43869	9.05e-06	0.00060448	yes
gene:Zm00001d019163	-	7:19750769-19754324	WT	smk10	OK	886.364	291.936	-1.60225	6.80727	9.95e-12	2.45e-09	yes
gene:Zm00001d050200	-	4:73314107-73315352	WT	smk10	OK	52.4258	17.3293	-1.59707	6.28039	3.38e-10	6.07e-08	yes
gene:Zm00001d017422	-	5:195636859-195637865	WT	smk10	OK	22.3364	7.41067	-1.59172	4.7679	1.86e-06	0.000159983	yes
gene:Zm00001d027742	-	1:12448969-12449458	WT	smk10	OK	29.4474	9.79231	-1.58842	3.84887	0.000118663	0.00535494	yes
gene:Zm00001d007079	-	2:221781853-221783251	WT	smk10	OK	9.10409	3.04517	-1.57999	4.04947	5.13e-05	0.00265609	yes
gene:Zm00001d033489	-	1:264058392-264060481	WT	smk10	OK	6.94158	2.32559	-1.57767	4.04884	5.15e-05	0.00265609	yes
gene:Zm00001d049576	-	4:35888518-35889106	WT	smk10	OK	2629.02	881.707	-1.57616	7.85383	4e-15	1.46e-12	yes
gene:Zm00001d028367	-	1:32294524-32297240	WT	smk10	OK	46.4356	15.5935	-1.57428	6.48002	9.17e-11	1.76e-08	yes
gene:Zm00001d047068	-	9:117142955-117144113	WT	smk10	OK	8.02266	2.6981	-1.57214	3.41671	0.000633827	0.0202409	yes
gene:Zm00001d018749	-	7:4084557-4086428	WT	smk10	OK	13.9965	4.71221	-1.57059	4.98089	6.33e-07	6.11e-05	yes
gene:Zm00001d026500	-	10:147239493-147240389	WT	smk10	OK	10.4079	3.53477	-1.55799	3.36226	0.000773074	0.0235919	yes
gene:Zm00001d017032	-	5:183210399-183211160	WT	smk10	OK	11.5449	3.92732	-1.55563	3.07354	0.00211534	0.0498469	yes
gene:Zm00001d052375	-	4:188485471-188486399	WT	smk10	OK	39.0676	13.3254	-1.5518	4.13851	3.5e-05	0.00194425	yes
gene:Zm00001d037052	-	6:110619968-110628366	WT	smk10	OK	161.433	55.1781	-1.54877	8.00495	1.11e-15	4.47e-13	yes
gene:Zm00001d034839	-	1:303573711-303576362	WT	smk10	OK	114.416	39.154	-1.54706	8.26886	2.22e-16	9.79e-14	yes
gene:Zm00001d040682	-	3:57962006-57963593	WT	smk10	OK	6.21557	2.13728	-1.54011	3.63202	0.00028121	0.0106887	yes
gene:Zm00001d037205	-	6:115761947-115762958	WT	smk10	OK	20.9681	7.22035	-1.53806	4.49082	7.1e-06	0.000493615	yes
gene:Zm00001d051389	-	4:156895148-156897641	WT	smk10	OK	3.84797	1.3335	-1.52887	3.59143	0.000328867	0.0120462	yes
gene:Zm00001d047420	-	9:129496476-129497949	WT	smk10	OK	26.0886	9.09056	-1.52098	4.49207	7.05e-06	0.000492171	yes
gene:Zm00001d012881	-	5:1564031-1569101	WT	smk10	OK	8.31202	2.90256	-1.51788	3.91099	9.19e-05	0.00431471	yes
gene:Zm00001d036125	-	6:73478013-73479134	WT	smk10	OK	46.8052	16.3499	-1.51739	5.11371	3.16e-07	3.33e-05	yes
gene:Zm00001d032030	-	1:209949066-209949613	WT	smk10	OK	46.1558	16.2234	-1.50843	4.69018	2.73e-06	0.000220032	yes
gene:Zm00001d044821	-	9:3897008-3898513	WT	smk10	OK	31.9707	11.242	-1.50786	6.09323	1.11e-09	1.86e-07	yes
gene:Zm00001d018941	-	7:9991663-9995513	WT	smk10	OK	9.60297	3.38374	-1.50486	5.49795	3.84e-08	5.06e-06	yes
gene:Zm00001d013825	-	5:21493209-21493920	WT	smk10	OK	17.3213	6.12091	-1.50073	3.55182	0.00038257	0.0136118	yes
gene:Zm00001d021934	-	7:166183893-166185410	WT	smk10	OK	16.3951	5.79533	-1.5003	4.76656	1.87e-06	0.000160241	yes
gene:Zm00001d022496	-	7:178785538-178787159	WT	smk10	OK	19.4193	6.86717	-1.4997	5.42335	5.85e-08	7.3e-06	yes
gene:Zm00001d010520	-	8:118976641-118978776	WT	smk10	OK	5.38409	1.90909	-1.49582	3.57379	0.000351848	0.0127319	yes
gene:Zm00001d045311	-	9:18788725-18792268	WT	smk10	OK	23.9346	8.48738	-1.4957	5.51229	3.54e-08	4.73e-06	yes
gene:Zm00001d022637	-	7:181976949-181978509	WT	smk10	OK	8.98622	3.19423	-1.49224	3.76628	0.000165699	0.00706819	yes
gene:Zm00001d044541	-	3:231340373-231341654	WT	smk10	OK	22.7582	8.11532	-1.48767	4.64659	3.37e-06	0.000265611	yes
gene:Zm00001d045792	-	9:39400430-39401891	WT	smk10	OK	430.066	153.365	-1.48759	8.1209	4.44e-16	1.85e-13	yes
gene:Zm00001d009556	-	8:70020674-70022622	WT	smk10	OK	19.3052	6.89171	-1.48606	5.56995	2.55e-08	3.48e-06	yes
gene:Zm00001d042636	-	3:174783850-174785941	WT	smk10	OK	6.72019	2.40189	-1.48433	3.69008	0.000224185	0.00900559	yes
gene:Zm00001d052137	-	4:180619202-180621336	WT	smk10	OK	25.6549	9.18456	-1.48195	4.85656	1.19e-06	0.000107386	yes
gene:Zm00001d010380	-	8:112187738-112189008	WT	smk10	OK	20.2989	7.29068	-1.47728	4.83403	1.34e-06	0.000119653	yes
gene:Zm00001d024610	-	10:80279184-80279870	WT	smk10	OK	469.414	168.869	-1.47495	8.03816	8.88e-16	3.64e-13	yes
gene:Zm00001d012420	-	8:174179963-174183186	WT	smk10	OK	114.35	41.1714	-1.47374	7.92456	2.22e-15	8.51e-13	yes
gene:Zm00001d013979	-	5:27070265-27072550	WT	smk10	OK	3.82643	1.38387	-1.46729	3.33724	0.000846146	0.0252935	yes
gene:Zm00001d047220	-	9:122717204-122721608	WT	smk10	OK	8.62621	3.12127	-1.46659	3.99197	6.55e-05	0.00324528	yes
gene:Zm00001d023290	-	10:2230213-2231452	WT	smk10	OK	102.053	36.9313	-1.4664	6.88395	5.82e-12	1.5e-09	yes
gene:Zm00001d023694	-	10:15875149-15878959	WT	smk10	OK	12.5363	4.54607	-1.46342	4.22131	2.43e-05	0.00142658	yes
gene:Zm00001d027988	-	1:19437479-19437875	WT	smk10	OK	399.806	144.999	-1.46325	6.94292	3.84e-12	1.01e-09	yes
gene:Zm00001d009626	-	8:73804433-73806809	WT	smk10	OK	16.3066	5.92303	-1.46105	4.8008	1.58e-06	0.00013733	yes
gene:Zm00001d042646	-	3:175269647-175270724	WT	smk10	OK	11.0163	4.00902	-1.45832	3.67289	0.000239823	0.00945379	yes
gene:Zm00001d040651	-	3:56282554-56283711	WT	smk10	OK	21.3863	7.80169	-1.45483	3.58097	0.000342321	0.0124643	yes
gene:Zm00001d028689	-	1:43282275-43284648	WT	smk10	OK	10.995	4.02051	-1.45141	4.90686	9.25e-07	8.45e-05	yes
gene:Zm00001d008392	-	8:7160717-7161967	WT	smk10	OK	9.34731	3.42447	-1.44867	3.41969	0.000626926	0.0201091	yes
gene:Zm00001d030086	-	1:104416568-104417982	WT	smk10	OK	9.22761	3.38264	-1.44781	3.85631	0.000115111	0.0052351	yes
gene:Zm00001d040505	-	3:47342387-47350717	WT	smk10	OK	3.94563	1.44659	-1.4476	4.03557	5.45e-05	0.00278009	yes
gene:Zm00001d018297	-	5:218088746-218093599	WT	smk10	OK	28.5418	10.4801	-1.44543	5.52717	3.25e-08	4.4e-06	yes
gene:Zm00001d030707	-	1:154854395-154857054	WT	smk10	OK	88.7837	32.7329	-1.43955	7.61823	2.58e-14	8.68e-12	yes
gene:Zm00001d034415	-	1:292331207-292332482	WT	smk10	OK	32.4241	11.9626	-1.43853	5.17758	2.25e-07	2.48e-05	yes
gene:Zm00001d009103	-	8:36535939-36537052	WT	smk10	OK	55.4529	20.4808	-1.43699	6.24332	4.28e-10	7.64e-08	yes
gene:Zm00001d013003	-	5:2977574-2979101	WT	smk10	OK	22.7185	8.39492	-1.43628	5.50544	3.68e-08	4.89e-06	yes
gene:Zm00001d029997	-	1:98382116-98384521	WT	smk10	OK	31.9637	11.857	-1.4307	4.56511	4.99e-06	0.00037646	yes
gene:Zm00001d008925	-	8:25511397-25524826	WT	smk10	OK	77.1959	28.7392	-1.4255	7.10139	1.24e-12	3.56e-10	yes
gene:Zm00001d044580	-	3:232375461-232376925	WT	smk10	OK	52.3954	19.5157	-1.42481	6.47634	9.4e-11	1.79e-08	yes
gene:Zm00001d032423	-	1:225974744-225976171	WT	smk10	OK	158.302	58.9654	-1.42474	3.69787	0.000217415	0.00882067	yes
gene:Zm00001d038618	-	6:161016359-161021055	WT	smk10	OK	16.7086	6.25621	-1.41723	5.9509	2.67e-09	4.27e-07	yes
gene:Zm00001d037194	-	6:115260492-115261713	WT	smk10	OK	28.8709	10.8121	-1.41697	4.91189	9.02e-07	8.33e-05	yes
gene:Zm00001d034353	-	1:290438167-290439328	WT	smk10	OK	8.54569	3.20217	-1.41615	3.4979	0.000468937	0.0159561	yes
gene:Zm00001d021006	-	7:140181293-140182626	WT	smk10	OK	26.6761	10.0119	-1.41384	5.07483	3.88e-07	3.94e-05	yes
gene:Zm00001d002160	-	2:6893693-6893936	WT	smk10	OK	129.942	48.9238	-1.40926	3.23566	0.00121361	0.0332584	yes
gene:Zm00001d052532	-	4:192393399-192396824	WT	smk10	OK	20.2444	7.6765	-1.399	5.71495	1.1e-08	1.62e-06	yes
gene:Zm00001d022069	-	7:169295746-169298138	WT	smk10	OK	12.5985	4.78048	-1.39802	4.44434	8.82e-06	0.000593901	yes
gene:Zm00001d043019	-	3:186606092-186608615	WT	smk10	OK	35.0597	13.3201	-1.39621	6.48359	8.96e-11	1.73e-08	yes
gene:Zm00001d017545	-	5:199136709-199144529	WT	smk10	OK	5.11986	1.95815	-1.38661	3.51349	0.000442261	0.0152707	yes
gene:Zm00001d026177	TIP2-3	10:140377175-140378531	WT	smk10	OK	15.3927	5.88836	-1.38631	3.98889	6.64e-05	0.00327379	yes
gene:Zm00001d024814	-	10:89275165-89276263	WT	smk10	OK	12.2253	4.6799	-1.38532	4.5014	6.75e-06	0.000479603	yes
gene:Zm00001d042030	-	3:147850934-147851174	WT	smk10	OK	177.749	68.1108	-1.38388	3.5497	0.000385667	0.0136804	yes
gene:Zm00001d029447	-	1:71155735-71156329	WT	smk10	OK	18.8692	7.23369	-1.38323	3.16628	0.00154403	0.0393601	yes
gene:Zm00001d048622	-	4:1526817-1529212	WT	smk10	OK	244.645	93.9459	-1.38079	6.69939	2.09e-11	4.66e-09	yes
gene:Zm00001d022597	-	7:180745297-180746615	WT	smk10	OK	11.4587	4.4057	-1.379	3.45311	0.000554157	0.0182966	yes
gene:Zm00001d013725	-	5:18631980-18633840	WT	smk10	OK	10.2086	3.92562	-1.3788	3.20352	0.00135757	0.0362675	yes
gene:Zm00001d034978	-	6:669526-670473	WT	smk10	OK	38.3072	14.8182	-1.37024	5.10794	3.26e-07	3.41e-05	yes
gene:Zm00001d038003	-	6:144813892-144814871	WT	smk10	OK	73.8191	28.6148	-1.36723	5.96103	2.51e-09	4.04e-07	yes
gene:Zm00001d008983	-	8:28561970-28568265	WT	smk10	OK	5.1223	1.98744	-1.36588	3.99538	6.46e-05	0.00321251	yes
gene:Zm00001d006753	-	2:215957134-215959705	WT	smk10	OK	64.5024	25.034	-1.36546	7.03854	1.94e-12	5.47e-10	yes
gene:Zm00001d017495	-	5:197539627-197541548	WT	smk10	OK	56.9661	22.2923	-1.35356	6.62929	3.37e-11	7.3e-09	yes
gene:Zm00001d044518	-	3:230735748-230737488	WT	smk10	OK	11.7036	4.59024	-1.35031	4.07546	4.59e-05	0.0024509	yes
gene:Zm00001d046697	-	9:102852826-102859765	WT	smk10	OK	76.2757	30.0547	-1.34363	6.49614	8.24e-11	1.63e-08	yes
gene:Zm00001d034368	-	1:291055448-291058538	WT	smk10	OK	115.442	45.5269	-1.34238	7.32887	2.32e-13	7.04e-11	yes
gene:Zm00001d051681	-	4:166604239-166605598	WT	smk10	OK	12.2253	4.82623	-1.3409	4.03364	5.49e-05	0.00279692	yes
gene:Zm00001d053859	-	4:242396085-242396676	WT	smk10	OK	29.2968	11.5671	-1.34071	3.72059	0.000198755	0.00825356	yes
gene:Zm00001d038224	-	6:151975767-151979800	WT	smk10	OK	54.7015	21.6197	-1.33923	6.05212	1.43e-09	2.39e-07	yes
gene:Zm00001d034175	-	1:285707106-285709046	WT	smk10	OK	17.4085	6.89211	-1.33678	4.3318	1.48e-05	0.000924381	yes
gene:Zm00001d052961	-	4:206347510-206358362	WT	smk10	OK	11.8423	4.69339	-1.33525	5.66236	1.49e-08	2.14e-06	yes
gene:Zm00001d025541	-	10:121757458-121758886	WT	smk10	OK	15.4063	6.11678	-1.33268	4.26459	2e-05	0.00119426	yes
gene:Zm00001d014493	-	5:50194012-50194324	WT	smk10	OK	125.473	49.8271	-1.33238	4.16393	3.13e-05	0.00177482	yes
gene:Zm00001d017019	-	5:182804218-182805136	WT	smk10	OK	15.1732	6.03524	-1.33004	3.76657	0.000165503	0.00706819	yes
gene:Zm00001d008898	-	8:24390469-24391888	WT	smk10	OK	28.3762	11.299	-1.32848	4.81708	1.46e-06	0.000127538	yes
gene:Zm00001d018857	-	7:7501792-7502779	WT	smk10	OK	38.588	15.375	-1.32757	4.95906	7.08e-07	6.76e-05	yes
gene:Zm00001d037089	-	6:111806505-111808586	WT	smk10	OK	13.7809	5.49259	-1.32711	4.69952	2.61e-06	0.000211657	yes
gene:Zm00001d027022	-	4:237144682-237145404	WT	smk10	OK	11.2952	4.5104	-1.32438	3.35414	0.000796124	0.0241691	yes
gene:Zm00001d024903	-	10:93908316-93911235	WT	smk10	OK	2.2642	0.907192	-1.31952	3.18287	0.00145821	0.037707	yes
gene:Zm00001d032381	-	1:224698682-224699467	WT	smk10	OK	56.009	22.516	-1.31471	4.11654	3.85e-05	0.00209567	yes
gene:Zm00001d048621	-	4:1519871-1524402	WT	smk10	OK	6.1657	2.49123	-1.30741	3.99466	6.48e-05	0.00321536	yes
gene:Zm00001d051908	-	4:174319007-174320624	WT	smk10	OK	9.84368	3.9868	-1.30397	3.41488	0.000638094	0.020294	yes
gene:Zm00001d002675	-	2:19011893-19013937	WT	smk10	OK	10.0334	4.06754	-1.30259	3.8994	9.64e-05	0.00451744	yes
gene:Zm00001d049834	-	4:47102135-47103375	WT	smk10	OK	11.8422	4.80804	-1.30042	3.25957	0.00111581	0.0309777	yes
gene:Zm00001d029711	-	1:83544939-83547374	WT	smk10	OK	10.1082	4.1058	-1.29979	3.85917	0.000113773	0.00519445	yes
gene:Zm00001d047187	-	9:121320711-121323261	WT	smk10	OK	48.2604	19.6313	-1.29768	5.88122	4.07e-09	6.43e-07	yes
gene:Zm00001d053113	-	4:214318800-214319435	WT	smk10	OK	143.869	58.5556	-1.29687	5.49763	3.85e-08	5.06e-06	yes
gene:Zm00001d028129	-	1:23625800-23627370	WT	smk10	OK	22.5946	9.19777	-1.29662	4.9404	7.8e-07	7.34e-05	yes
gene:Zm00001d044747	-	9:1104145-1104848	WT	smk10	OK	333.22	135.85	-1.29446	4.07007	4.7e-05	0.00248	yes
gene:Zm00001d033968	-	1:279874489-279875745	WT	smk10	OK	23.6235	9.66143	-1.28992	3.92785	8.57e-05	0.00407227	yes
gene:Zm00001d008749	-	8:18951757-18953833	WT	smk10	OK	55.7949	22.8234	-1.28962	4.94661	7.55e-07	7.15e-05	yes
gene:Zm00001d017547	-	5:199270954-199272496	WT	smk10	OK	428.063	175.413	-1.28707	6.70336	2.04e-11	4.58e-09	yes
gene:Zm00001d002824	-	2:23887916-23895673	WT	smk10	OK	48.9134	20.0632	-1.28568	6.65756	2.78e-11	6.14e-09	yes
gene:Zm00001d013053	-	5:3891201-3893064	WT	smk10	OK	42.3017	17.3918	-1.28231	5.11884	3.07e-07	3.3e-05	yes
gene:Zm00001d053095	-	4:213516013-213516612	WT	smk10	OK	50.9012	20.9789	-1.27876	4.30915	1.64e-05	0.00100024	yes
gene:Zm00001d027766	-	1:13137071-13140293	WT	smk10	OK	7.43399	3.0643	-1.27858	3.47042	0.000519636	0.0173777	yes
gene:Zm00001d048611	-	4:1283711-1284484	WT	smk10	OK	328.273	135.329	-1.27843	6.72957	1.7e-11	3.98e-09	yes
gene:Zm00001d046759	-	9:104670936-104675421	WT	smk10	OK	8.32415	3.4331	-1.27779	3.62088	0.000293605	0.011052	yes
gene:Zm00001d014614	-	5:55728562-55730436	WT	smk10	OK	14.8817	6.13766	-1.27778	3.99939	6.35e-05	0.00316534	yes
gene:Zm00001d003248	-	2:37818749-37828725	WT	smk10	OK	18.4638	7.61595	-1.27761	3.6214	0.000293017	0.0110477	yes
gene:Zm00001d019576	-	7:43879918-43882845	WT	smk10	OK	18.0462	7.46489	-1.2735	4.413	1.02e-05	0.000665673	yes
gene:Zm00001d007274	-	2:226465983-226467105	WT	smk10	OK	55.2787	22.8938	-1.27177	5.44968	5.05e-08	6.45e-06	yes
gene:Zm00001d020364	-	7:109507758-109509454	WT	smk10	OK	48.0362	19.919	-1.26998	6.12016	9.35e-10	1.58e-07	yes
gene:Zm00001d043357	-	3:197606519-197607434	WT	smk10	OK	32.1811	13.3502	-1.26936	4.35645	1.32e-05	0.000835157	yes
gene:Zm00001d023859	-	10:25283887-25287483	WT	smk10	OK	8.40831	3.49044	-1.26841	4.34908	1.37e-05	0.000861392	yes
gene:Zm00001d042780	-	3:179450555-179452314	WT	smk10	OK	493.553	204.893	-1.26833	6.48505	8.87e-11	1.73e-08	yes
gene:Zm00001d043723	-	3:208306503-208307754	WT	smk10	OK	12.0362	5.00934	-1.26469	3.68505	0.000228662	0.00913711	yes
gene:Zm00001d002823	-	2:23768921-23777897	WT	smk10	OK	11.7665	4.901	-1.26354	5.11683	3.11e-07	3.32e-05	yes
gene:Zm00001d052776	-	4:200548687-200549329	WT	smk10	OK	89.8101	37.4596	-1.26154	5.24872	1.53e-07	1.73e-05	yes
gene:Zm00001d042388	-	3:164249418-164250498	WT	smk10	OK	239.43	99.9645	-1.26011	6.78708	1.14e-11	2.79e-09	yes
gene:Zm00001d003677	-	2:53849187-53854880	WT	smk10	OK	9.48782	3.96149	-1.26003	3.96582	7.31e-05	0.0035474	yes
gene:Zm00001d007831	-	2:240512789-240513335	WT	smk10	OK	53.1426	22.2677	-1.25492	4.1486	3.35e-05	0.00188385	yes
gene:Zm00001d013113	-	5:4876756-4878827	WT	smk10	OK	14.1342	5.92269	-1.25487	3.67073	0.000241854	0.00950207	yes
gene:Zm00001d032209	-	1:217181038-217182735	WT	smk10	OK	13.029	5.46887	-1.25241	3.62974	0.000283702	0.0107485	yes
gene:Zm00001d048136	-	9:150658719-150659575	WT	smk10	OK	17.1445	7.20431	-1.25082	3.21421	0.00130806	0.0353085	yes
gene:Zm00001d044748	-	9:1120171-1124593	WT	smk10	OK	14.4268	6.07365	-1.24812	4.50963	6.49e-06	0.000467098	yes
gene:Zm00001d003784	-	2:59226303-59229740	WT	smk10	OK	10.1003	4.25985	-1.24552	4.14644	3.38e-05	0.00189297	yes
gene:Zm00001d030172	-	1:110342607-110348109	WT	smk10	OK	16.5228	6.97214	-1.24478	3.7491	0.000177471	0.00748839	yes
gene:Zm00001d029506	-	1:73706672-73707614	WT	smk10	OK	30.2357	12.7689	-1.24362	4.34327	1.4e-05	0.000879757	yes
gene:Zm00001d005620	-	2:180837843-180839608	WT	smk10	OK	19.0615	8.07674	-1.23882	4.81055	1.51e-06	0.000131283	yes
gene:Zm00001d010588	-	8:121126169-121128814	WT	smk10	OK	70.9545	30.1047	-1.2369	6.49502	8.3e-11	1.63e-08	yes
gene:Zm00001d025018	-	10:99917606-99918841	WT	smk10	OK	92.3941	39.3346	-1.232	6.04735	1.47e-09	2.44e-07	yes
gene:Zm00001d038004	-	6:144866035-144869120	WT	smk10	OK	19.2943	8.21757	-1.23139	3.61761	0.000297341	0.0111532	yes
gene:Zm00001d029098	-	1:57988732-57991597	WT	smk10	OK	49.7065	21.2398	-1.22666	5.3804	7.43e-08	9.1e-06	yes
gene:Zm00001d013473	-	5:12409477-12410322	WT	smk10	OK	110.448	47.2207	-1.22588	5.30632	1.12e-07	1.3e-05	yes
gene:Zm00001d009328	-	8:56604997-56606581	WT	smk10	OK	18.5249	7.95251	-1.21998	4.52799	5.95e-06	0.000436908	yes
gene:Zm00001d028064	-	1:21883820-21884689	WT	smk10	OK	110.533	47.4866	-1.21888	5.64618	1.64e-08	2.32e-06	yes
gene:Zm00001d009118	-	8:37520292-37521579	WT	smk10	OK	41.2471	17.7286	-1.21821	4.82073	1.43e-06	0.000126175	yes
gene:Zm00001d002589	-	2:16287468-16289962	WT	smk10	OK	5.89318	2.54083	-1.21375	3.34246	0.000830393	0.0249502	yes
gene:Zm00001d011669	-	8:158166586-158167961	WT	smk10	OK	10.9768	4.74122	-1.21113	3.21239	0.00131634	0.0354502	yes
gene:Zm00001d045804	-	9:40102184-40108023	WT	smk10	OK	7.62947	3.3038	-1.20745	3.51169	0.000445269	0.0153293	yes
gene:Zm00001d028554	-	1:38993550-38998358	WT	smk10	OK	15.0006	6.49931	-1.20666	4.30769	1.65e-05	0.00100423	yes
gene:Zm00001d009160	-	8:40165036-40166611	WT	smk10	OK	37.0322	16.049	-1.2063	5.35335	8.63e-08	1.02e-05	yes
gene:Zm00001d042684	-	3:176820831-176823217	WT	smk10	OK	9.45313	4.11461	-1.20004	3.19496	0.00139849	0.0368557	yes
gene:Zm00001d006010	-	2:195228749-195230170	WT	smk10	OK	139.074	60.5915	-1.19866	6.33654	2.35e-10	4.29e-08	yes
gene:Zm00001d026632	-	10:149192882-149193680	WT	smk10	OK	86.6602	37.7658	-1.19829	5.25597	1.47e-07	1.67e-05	yes
gene:Zm00001d013551	-	5:14090857-14091355	WT	smk10	OK	146.078	63.6605	-1.19827	5.15403	2.55e-07	2.78e-05	yes
gene:Zm00001d022130	-	7:170933211-170933679	WT	smk10	OK	44.8631	19.5935	-1.19515	3.47769	0.000505757	0.0170109	yes
gene:Zm00001d032501	-	1:228550972-228553155	WT	smk10	OK	62.0516	27.2421	-1.18763	5.46125	4.73e-08	6.14e-06	yes
gene:Zm00001d027411	-	1:4718945-4722343	WT	smk10	OK	212.628	93.403	-1.18679	6.46924	9.85e-11	1.86e-08	yes
gene:Zm00001d018191	-	5:216112774-216113527	WT	smk10	OK	19.8394	8.71585	-1.18666	3.26897	0.00107939	0.0301454	yes
gene:Zm00001d022104	-	7:170386653-170389910	WT	smk10	OK	16.2717	7.1571	-1.18492	4.17582	2.97e-05	0.00170534	yes
gene:Zm00001d013857	-	5:22848193-22852125	WT	smk10	OK	20.5282	9.13206	-1.1686	4.52706	5.98e-06	0.000436908	yes
gene:Zm00001d038126	-	6:148784938-148788210	WT	smk10	OK	27.7756	12.4134	-1.16192	4.83357	1.34e-06	0.000119653	yes
gene:Zm00001d028778	-	1:46192687-46194446	WT	smk10	OK	6.75466	3.02108	-1.16082	3.07609	0.00209735	0.049523	yes
gene:Zm00001d032120	-	1:213778925-213779774	WT	smk10	OK	44.9623	20.1234	-1.15984	4.45663	8.33e-06	0.000569085	yes
gene:Zm00001d039859	-	3:16955373-16956401	WT	smk10	OK	34.4735	15.4429	-1.15855	4.3935	1.12e-05	0.000722264	yes
gene:Zm00001d028413	-	1:34109297-34111567	WT	smk10	OK	38.9371	17.4448	-1.15835	5.04343	4.57e-07	4.55e-05	yes
gene:Zm00001d003247	-	2:37815901-37818424	WT	smk10	OK	46.6214	20.9172	-1.1563	5.8525	4.84e-09	7.6e-07	yes
gene:Zm00001d014613	-	5:55643858-55644731	WT	smk10	OK	75.8966	34.1596	-1.15174	5.18576	2.15e-07	2.39e-05	yes
gene:Zm00001d026200	-	10:140835505-140836343	WT	smk10	OK	14.2786	6.42817	-1.15138	3.28824	0.00100814	0.0287394	yes
gene:Zm00001d019265	-	7:24771101-24772823	WT	smk10	OK	81.4725	36.8494	-1.14467	5.91499	3.32e-09	5.28e-07	yes
gene:Zm00001d052104	-	4:179683461-179685804	WT	smk10	OK	23.9957	10.8919	-1.13952	5.08738	3.63e-07	3.72e-05	yes
gene:Zm00001d053108	-	4:214198922-214199570	WT	smk10	OK	696.975	316.811	-1.13749	6.21841	5.02e-10	8.89e-08	yes
gene:Zm00001d031636	-	1:197046357-197048201	WT	smk10	OK	1143.22	524.493	-1.1241	5.33596	9.5e-08	1.12e-05	yes
gene:Zm00001d014491	-	5:50064947-50065346	WT	smk10	OK	86.5222	39.7207	-1.12318	3.79534	0.000147439	0.0064542	yes
gene:Zm00001d012022	-	8:166711118-166712722	WT	smk10	OK	52.8864	24.3416	-1.11947	5.42281	5.87e-08	7.3e-06	yes
gene:Zm00001d038717	-	6:163280342-163281305	WT	smk10	OK	56.781	26.1679	-1.11761	4.83187	1.35e-06	0.000120218	yes
gene:Zm00001d033319	-	1:258878225-258879592	WT	smk10	OK	28.6158	13.1891	-1.11746	4.52936	5.92e-06	0.000436475	yes
gene:Zm00001d000508	-	3:36020108-36020746	WT	smk10	OK	59.945	27.6486	-1.11643	4.69093	2.72e-06	0.00021998	yes
gene:Zm00001d049554	-	4:34700551-34704381	WT	smk10	OK	44.583	20.5897	-1.11457	5.78899	7.08e-09	1.08e-06	yes
gene:Zm00001d007153	-	2:223379333-223381670	WT	smk10	OK	97.5784	45.1781	-1.11094	5.39273	6.94e-08	8.58e-06	yes
gene:Zm00001d029512	-	1:73971568-73973965	WT	smk10	OK	15.2398	7.06235	-1.10962	4.21094	2.54e-05	0.0014862	yes
gene:Zm00001d037684	-	6:133964805-133965066	WT	smk10	OK	390.887	181.226	-1.10896	4.31884	1.57e-05	0.000967413	yes
gene:Zm00001d013326	-	5:8693103-8693826	WT	smk10	OK	50.5419	23.532	-1.10286	4.14872	3.34e-05	0.00188385	yes
gene:Zm00001d013228	-	5:6770364-6773482	WT	smk10	OK	14.5842	6.80063	-1.10066	3.89838	9.68e-05	0.00452746	yes
gene:Zm00001d020583	-	7:123675724-123676681	WT	smk10	OK	51.1332	23.8888	-1.09793	4.54353	5.53e-06	0.000414483	yes
gene:Zm00001d008923	-	8:25310782-25311612	WT	smk10	OK	73.9349	34.6051	-1.09527	4.61595	3.91e-06	0.000298921	yes
gene:Zm00001d016159	-	5:147676756-147678890	WT	smk10	OK	35.2471	16.5024	-1.09483	4.34847	1.37e-05	0.000861452	yes
gene:Zm00001d034497	-	1:294670632-294671503	WT	smk10	OK	61.9423	29.0046	-1.09464	3.6407	0.000271899	0.0104538	yes
gene:Zm00001d045210	-	9:16189892-16190775	WT	smk10	OK	20.4878	9.60607	-1.09275	3.25027	0.00115295	0.0317692	yes
gene:Zm00001d003068	-	2:31084435-31085836	WT	smk10	OK	13.0395	6.1204	-1.09119	3.25471	0.00113509	0.031364	yes
gene:Zm00001d020717	-	7:129916942-129919846	WT	smk10	OK	14.4665	6.80213	-1.08865	4.26869	1.97e-05	0.00117552	yes
gene:Zm00001d038608	-	6:160896289-160898350	WT	smk10	OK	12.7747	6.01479	-1.0867	3.17276	0.00150999	0.0386729	yes
gene:Zm00001d015342	-	5:85459452-85460196	WT	smk10	OK	72.8216	34.3528	-1.08394	4.51569	6.31e-06	0.000456747	yes
gene:Zm00001d006199	-	2:201505640-201507497	WT	smk10	OK	13.9178	6.56639	-1.08376	4.00123	6.3e-05	0.0031542	yes
gene:Zm00001d015614	-	5:101152011-101152926	WT	smk10	OK	56.3559	26.6253	-1.08177	4.54737	5.43e-06	0.000408295	yes
gene:Zm00001d017493	-	5:197521764-197523503	WT	smk10	OK	89.792	42.4539	-1.08069	5.3676	7.98e-08	9.66e-06	yes
gene:Zm00001d005790	-	2:188712427-188713414	WT	smk10	OK	22.497	10.6386	-1.08043	3.53923	0.000401292	0.0141274	yes
gene:Zm00001d027924	-	1:17775778-17777344	WT	smk10	OK	26.2735	12.4247	-1.0804	3.88468	0.000102463	0.00475232	yes
gene:Zm00001d039283	-	3:999934-1002234	WT	smk10	OK	297.22	140.724	-1.07866	5.17478	2.28e-07	2.5e-05	yes
gene:Zm00001d031740	-	1:200312198-200315515	WT	smk10	OK	50.588	23.9529	-1.07859	5.52452	3.3e-08	4.44e-06	yes
gene:Zm00001d029031	-	1:55371815-55378351	WT	smk10	OK	6.17604	2.92832	-1.07661	3.16339	0.00155942	0.039537	yes
gene:Zm00001d016952	-	5:181022646-181024609	WT	smk10	OK	33.3873	15.8998	-1.07029	4.4787	7.51e-06	0.000516329	yes
gene:Zm00001d005391	-	2:172032914-172034444	WT	smk10	OK	43.7524	20.8631	-1.06841	4.41321	1.02e-05	0.000665673	yes
gene:Zm00001d031127	-	1:178717019-178719023	WT	smk10	OK	47.1556	22.4977	-1.06765	4.71093	2.47e-06	0.000203687	yes
gene:Zm00001d029102	-	1:58055248-58057968	WT	smk10	OK	89.1425	42.5351	-1.06746	5.37526	7.65e-08	9.31e-06	yes
gene:Zm00001d029577	-	1:77398643-77401233	WT	smk10	OK	7.37678	3.52739	-1.06439	3.38125	0.000721556	0.0224895	yes
gene:Zm00001d013907	-	5:24372949-24373240	WT	smk10	OK	359.626	172.333	-1.0613	4.32248	1.54e-05	0.00095412	yes
gene:Zm00001d031653	-	1:197494481-197499476	WT	smk10	OK	13.8997	6.6675	-1.05984	3.20026	0.00137306	0.0364734	yes
gene:Zm00001d035243	-	6:16653131-16655500	WT	smk10	OK	13.7195	6.58626	-1.0587	3.79242	0.000149185	0.00649413	yes
gene:Zm00001d036927	-	6:106652201-106660237	WT	smk10	OK	3.86863	1.86498	-1.05267	3.10953	0.00187387	0.0455338	yes
gene:Zm00001d007319	-	2:228322441-228327030	WT	smk10	OK	14.3379	6.91383	-1.05228	4.35861	1.31e-05	0.000829195	yes
gene:Zm00001d051362	TIP2-1	4:155984859-155986408	WT	smk10	OK	39.8944	19.2487	-1.05142	4.74694	2.07e-06	0.000174282	yes
gene:Zm00001d031971	-	1:208252890-208254322	WT	smk10	OK	2957.07	1427.58	-1.0506	3.51888	0.00043338	0.0151138	yes
gene:Zm00001d016570	-	5:167856252-167857721	WT	smk10	OK	33.0004	15.9336	-1.05041	4.32467	1.53e-05	0.000949723	yes
gene:Zm00001d028889	-	1:49802518-49804621	WT	smk10	OK	13.0865	6.32352	-1.04927	3.12111	0.00180169	0.0441471	yes
gene:Zm00001d003869	-	2:64103997-64104966	WT	smk10	OK	15.3494	7.42242	-1.04822	3.08156	0.00205918	0.0490332	yes
gene:Zm00001d003757	-	2:57740875-57741842	WT	smk10	OK	2809.05	1359.65	-1.04685	4.10122	4.11e-05	0.00222896	yes
gene:Zm00001d017455	-	5:196315157-196316157	WT	smk10	OK	58.0307	28.1966	-1.0413	4.50432	6.66e-06	0.000475995	yes
gene:Zm00001d037769	-	6:136802595-136803895	WT	smk10	OK	28.1832	13.7048	-1.04016	4.05081	5.1e-05	0.00265137	yes
gene:Zm00001d020497	-	7:119140648-119141980	WT	smk10	OK	28.265	13.7453	-1.04007	4.17254	3.01e-05	0.00172159	yes
gene:Zm00001d013163	-	5:5642009-5643323	WT	smk10	OK	32.4863	15.8113	-1.03888	4.23443	2.29e-05	0.00135793	yes
gene:Zm00001d052261	-	4:185174496-185177596	WT	smk10	OK	4.51303	2.19793	-1.03795	3.29481	0.000984897	0.0283185	yes
gene:Zm00001d046455	-	9:90721226-90723093	WT	smk10	OK	16.8579	8.23861	-1.03295	3.95312	7.71e-05	0.0037238	yes
gene:Zm00001d022367	-	7:176185595-176188604	WT	smk10	OK	44.8859	21.9541	-1.03177	5.35949	8.35e-08	9.95e-06	yes
gene:Zm00001d019453	-	7:34423055-34424024	WT	smk10	OK	278.142	136.3	-1.02903	5.61742	1.94e-08	2.7e-06	yes
gene:Zm00001d009140	-	8:38889087-38892860	WT	smk10	OK	91.9969	45.0905	-1.02876	5.4509	5.01e-08	6.44e-06	yes
gene:Zm00001d020315	-	7:105849322-105851904	WT	smk10	OK	20.6718	10.1375	-1.02796	4.51434	6.35e-06	0.000458248	yes
gene:Zm00001d010814	-	8:128678322-128678739	WT	smk10	OK	310.543	152.499	-1.02599	5.06429	4.1e-07	4.11e-05	yes
gene:Zm00001d005654	-	2:182185441-182186092	WT	smk10	OK	32.7588	16.0919	-1.02555	3.21163	0.00131984	0.0354829	yes
gene:Zm00001d020910	-	7:136264880-136266357	WT	smk10	OK	271.899	133.855	-1.02241	5.45184	4.99e-08	6.44e-06	yes
gene:Zm00001d033280	-	1:257335466-257337638	WT	smk10	OK	9.85251	4.86258	-1.01877	3.31983	0.000900735	0.0263524	yes
gene:Zm00001d034621	-	1:298057973-298062686	WT	smk10	OK	99.8373	49.3734	-1.01585	5.09784	3.44e-07	3.57e-05	yes
gene:Zm00001d014463	-	5:48442167-48443331	WT	smk10	OK	70.5993	34.9292	-1.01522	4.74217	2.11e-06	0.000177792	yes
gene:Zm00001d045610	-	9:28669343-28671875	WT	smk10	OK	19.3523	9.60932	-1.01	4.12093	3.77e-05	0.0020658	yes
gene:Zm00001d003311	-	2:39752126-39753847	WT	smk10	OK	277.981	138.42	-1.00594	5.43356	5.52e-08	6.98e-06	yes
gene:Zm00001d043965	-	3:215164802-215168155	WT	smk10	OK	64.4759	32.133	-1.00471	5.19995	1.99e-07	2.23e-05	yes
gene:Zm00001d047503	-	9:132776877-132779320	WT	smk10	OK	40.5587	20.2134	-1.0047	4.40294	1.07e-05	0.000695388	yes
gene:Zm00001d017338	-	5:193306260-193315128	WT	smk10	OK	16.8721	8.41405	-1.00376	3.11329	0.00185017	0.0451929	yes
gene:Zm00001d034588	-	1:297243181-297244057	WT	smk10	OK	111.009	55.4409	-1.00165	4.93972	7.82e-07	7.34e-05	yes
gene:Zm00001d034221	-	1:287023470-287024778	WT	smk10	OK	34.7887	17.3776	-1.00139	4.1658	3.1e-05	0.00176897	yes
gene:Zm00001d029460	-	1:71820233-71820986	WT	smk10	OK	27.3225	13.6605	-1.00008	3.18488	0.00144812	0.0375924	yes
gene:Zm00001d013185	-	5:6100494-6102030	WT	smk10	OK	20.7767	41.9143	1.01248	-4.66483	3.09e-06	0.000246423	yes
gene:Zm00001d039542	-	3:7735745-7737263	WT	smk10	OK	13.3219	26.9277	1.01529	-4.31237	1.62e-05	0.000988385	yes
gene:Zm00001d022032	-	7:168319346-168320506	WT	smk10	OK	5.24171	10.613	1.01772	-3.33091	0.000865634	0.0256315	yes
gene:Zm00001d050061	-	4:63223872-63230486	WT	smk10	OK	1.792	3.63345	1.01977	-3.76922	0.000163757	0.0070291	yes
gene:Zm00001d029378	-	1:68244473-68250776	WT	smk10	OK	14.7081	30.0874	1.03255	-4.3889	1.14e-05	0.000733644	yes
gene:Zm00001d050455	-	4:89654138-89655850	WT	smk10	OK	12.965	26.5397	1.03353	-4.42882	9.48e-06	0.000627456	yes
gene:Zm00001d007871	-	2:241395954-241407519	WT	smk10	OK	1.32591	2.72879	1.04127	-3.50214	0.00046154	0.0157964	yes
gene:Zm00001d017869	-	5:209156903-209161914	WT	smk10	OK	11.663	24.1058	1.04744	-4.96122	7.01e-07	6.74e-05	yes
gene:Zm00001d047017	-	9:115421893-115424005	WT	smk10	OK	20.3446	42.0756	1.04834	-5.2577	1.46e-07	1.66e-05	yes
gene:Zm00001d033623	-	1:269047816-269052874	WT	smk10	OK	66.8038	138.498	1.05186	-3.95274	7.73e-05	0.0037238	yes
gene:Zm00001d031303	-	1:185700378-185710906	WT	smk10	OK	3.86775	8.04406	1.05643	-3.71314	0.000204706	0.0084296	yes
gene:Zm00001d051194	-	4:148148820-148150740	WT	smk10	OK	2.9195	6.07583	1.05736	-3.1402	0.00168833	0.0419882	yes
gene:Zm00001d034868	-	1:304297226-304304164	WT	smk10	OK	4.52358	9.45645	1.06383	-3.46167	0.000536828	0.0178505	yes
gene:Zm00001d031300	-	1:185589045-185592963	WT	smk10	OK	3.5512	7.45392	1.06969	-3.2753	0.00105549	0.0297266	yes
gene:Zm00001d039437	-	3:4316526-4318099	WT	smk10	OK	12.6057	26.7186	1.08376	-4.17855	2.93e-05	0.0016891	yes
gene:Zm00001d007290	-	2:226920402-226923007	WT	smk10	OK	9.40169	20.0872	1.09528	-4.52325	6.09e-06	0.000442093	yes
gene:Zm00001d037693	-	6:134212971-134216929	WT	smk10	OK	34.5184	74.0252	1.10065	-5.66504	1.47e-08	2.12e-06	yes
gene:Zm00001d049407	-	4:29595234-29597575	WT	smk10	OK	7.51416	16.131	1.10215	-4.65019	3.32e-06	0.000262786	yes
gene:Zm00001d025847	-	10:131489755-131495677	WT	smk10	OK	4.07066	8.75218	1.10438	-3.19096	0.00141799	0.0371602	yes
gene:Zm00001d021653	-	7:159155246-159157703	WT	smk10	OK	59.8891	128.981	1.1068	-5.7233	1.04e-08	1.56e-06	yes
gene:Zm00001d042499	-	3:169644939-169648747	WT	smk10	OK	10.1702	21.96	1.11053	-5.55385	2.79e-08	3.8e-06	yes
gene:Zm00001d037468	-	6:126299306-126303725	WT	smk10	OK	1.72881	3.79491	1.13429	-3.39715	0.000680925	0.0214519	yes
gene:Zm00001d029359	-	1:67311964-67314047	WT	smk10	OK	4.45065	9.77148	1.13456	-3.79368	0.00014843	0.00647331	yes
gene:Zm00001d009374	-	8:60778335-60784086	WT	smk10	OK	1.08128	2.37681	1.13629	-3.24513	0.00117396	0.0322474	yes
gene:Zm00001d035588	-	6:35148536-35151188	WT	smk10	OK	1.75099	3.86822	1.1435	-3.22575	0.00125643	0.034281	yes
gene:Zm00001d002893	-	2:26045492-26048383	WT	smk10	OK	10.0065	22.7959	1.18783	-4.9542	7.26e-07	6.9e-05	yes
gene:Zm00001d024497	-	10:74153902-74159100	WT	smk10	OK	2.93537	6.71854	1.19461	-4.2899	1.79e-05	0.00107975	yes
gene:Zm00001d036797	-	6:101216562-101220048	WT	smk10	OK	2.20481	5.08086	1.20442	-3.49964	0.000465881	0.0158984	yes
gene:Zm00001d047761	-	9:141194048-141214861	WT	smk10	OK	15.2542	35.1898	1.20594	-5.36645	8.03e-08	9.68e-06	yes
gene:Zm00001d040959	-	3:83206342-83223323	WT	smk10	OK	6.0637	14.1729	1.22486	-4.44869	8.64e-06	0.000583684	yes
gene:Zm00001d032036	-	1:210137789-210138853	WT	smk10	OK	6.56587	15.3588	1.22601	-3.63041	0.000282971	0.0107382	yes
gene:Zm00001d016696	-	5:172834214-172837959	WT	smk10	OK	7.30463	17.0975	1.2269	-3.50746	0.000452409	0.0155522	yes
gene:Zm00001d016471	-	5:163692384-163693980	WT	smk10	OK	3.09145	7.23766	1.22724	-3.39739	0.000680323	0.0214519	yes
gene:Zm00001d037337	-	6:122042510-122043530	WT	smk10	OK	5.91103	13.9014	1.23375	-3.42993	0.000603736	0.019547	yes
gene:Zm00001d037949	-	6:143243174-143246248	WT	smk10	OK	6.34029	14.9701	1.23946	-4.70781	2.5e-06	0.000206095	yes
gene:Zm00001d047110	-	9:118915806-118919998	WT	smk10	OK	4.81454	11.479	1.25353	-4.53789	5.68e-06	0.00042301	yes
gene:Zm00001d018503	-	5:221970821-221973170	WT	smk10	OK	6.56565	15.7894	1.26595	-4.13812	3.5e-05	0.00194425	yes
gene:Zm00001d020628	-	7:125510139-125512430	WT	smk10	OK	7.45665	18.0194	1.27295	-5.21451	1.84e-07	2.07e-05	yes
gene:Zm00001d013370	-	5:9971911-9974426	WT	smk10	OK	2.89874	7.03797	1.27973	-3.39085	0.000696772	0.0218042	yes
gene:Zm00001d037547	-	6:128952505-128954001	WT	smk10	OK	3.19838	7.93663	1.31119	-3.46076	0.000538658	0.0178859	yes
gene:Zm00001d022553	-	7:179902303-179904671	WT	smk10	OK	11.2386	27.9992	1.31692	-6.12345	9.16e-10	1.57e-07	yes
gene:Zm00001d002473	-	2:13527257-13529081	WT	smk10	OK	1.66093	4.15625	1.32329	-3.34391	0.000826073	0.0248524	yes
gene:Zm00001d046234	-	9:73800613-73803659	WT	smk10	OK	44.5892	112.689	1.33758	-6.98589	2.83e-12	7.61e-10	yes
gene:Zm00001d050218	-	4:74240149-74245597	WT	smk10	OK	33.5953	84.991	1.33905	-6.60393	4e-11	8.54e-09	yes
gene:Zm00001d005578	-	2:179315955-179317710	WT	smk10	OK	2.21994	5.72161	1.3659	-3.82525	0.000130637	0.00578365	yes
gene:Zm00001d034340	-	1:290229240-290231041	WT	smk10	OK	2.48613	6.52232	1.39148	-3.44236	0.000576661	0.0189061	yes
gene:Zm00001d044068	-	3:218269725-218271105	WT	smk10	OK	3.61379	9.58309	1.40698	-3.5065	0.000454048	0.0155856	yes
gene:Zm00001d032947	-	1:244392840-244393701	WT	smk10	OK	10.4489	27.8194	1.41273	-4.88904	1.01e-06	9.22e-05	yes
gene:Zm00001d006420	-	2:207446620-207450015	WT	smk10	OK	1.63353	4.38576	1.42483	-4.05626	4.99e-05	0.00260772	yes
gene:Zm00001d038453	-	6:157515616-157524838	WT	smk10	OK	25.3072	68.911	1.44519	-5.63919	1.71e-08	2.41e-06	yes
gene:Zm00001d038728	-	6:163411333-163420782	WT	smk10	OK	12.774	35.1545	1.46049	-6.56405	5.24e-11	1.07e-08	yes
gene:Zm00001d005028	-	2:154629677-154631157	WT	smk10	OK	1.53892	4.34629	1.49786	-3.12645	0.00176932	0.0435366	yes
gene:Zm00001d011895	-	8:164149047-164153140	WT	smk10	OK	0.654526	1.91572	1.54936	-3.78218	0.000155461	0.00674222	yes
gene:Zm00001d039368	-	3:2664439-2669139	WT	smk10	OK	0.590931	1.74103	1.55888	-3.46615	0.00052796	0.0175806	yes
gene:Zm00001d006493	-	2:209822230-209825657	WT	smk10	OK	7.45496	22.3938	1.58683	-5.3012	1.15e-07	1.32e-05	yes
gene:Zm00001d028282	-	1:29125755-29127204	WT	smk10	OK	2.28033	6.93432	1.60451	-3.84992	0.000118155	0.00534236	yes
gene:Zm00001d021291	-	7:148065547-148071232	WT	smk10	OK	4.76563	15.0659	1.66055	-7.54307	4.6e-14	1.47e-11	yes
gene:Zm00001d012712	-	8:179086671-179088998	WT	smk10	OK	3.1496	10.1044	1.68175	-4.52736	5.97e-06	0.000436908	yes
gene:Zm00001d044874	-	9:6096247-6097444	WT	smk10	OK	7.28245	23.4363	1.68625	-5.69979	1.2e-08	1.76e-06	yes
gene:Zm00001d000483	-	3:19194747-19210804	WT	smk10	OK	0.169962	0.548858	1.69122	-3.09575	0.00196313	0.0472417	yes
gene:Zm00001d029233	-	1:63272547-63273003	WT	smk10	OK	6.38563	20.8638	1.7081	-3.35557	0.00079202	0.0240757	yes
gene:Zm00001d031236	-	1:183190438-183200564	WT	smk10	OK	1.03613	3.41841	1.72213	-4.90686	9.25e-07	8.45e-05	yes
gene:Zm00001d029060	-	1:56811456-56816453	WT	smk10	OK	0.986786	3.27589	1.73108	-4.44037	8.98e-06	0.000601508	yes
gene:Zm00001d006343	-	2:205070818-205080041	WT	smk10	OK	3.05622	10.2857	1.75082	-4.62508	3.74e-06	0.000288884	yes
gene:Zm00001d007267	-	2:226141606-226143698	WT	smk10	OK	1.29419	4.45315	1.78278	-3.29306	0.000991041	0.0284252	yes
gene:Zm00001d031599	-	1:195873412-195875927	WT	smk10	OK	1.40607	4.92177	1.80751	-3.5486	0.000387285	0.0137169	yes
gene:Zm00001d002351	-	2:10715683-10724692	WT	smk10	OK	0.844606	3.06884	1.86134	-3.67715	0.000235857	0.00936502	yes
gene:Zm00001d004664	-	2:127649756-127651304	WT	smk10	OK	1.2359	4.57698	1.88883	-3.68146	0.000231901	0.00925071	yes
gene:Zm00001d044138	-	3:220166616-220170536	WT	smk10	OK	1.99416	7.43909	1.89934	-5.42327	5.85e-08	7.3e-06	yes
gene:Zm00001d044156	-	3:220677999-220680745	WT	smk10	OK	4.63038	17.279	1.89981	-5.11414	3.15e-07	3.33e-05	yes
gene:Zm00001d007475	-	2:232603559-232611066	WT	smk10	OK	0.178043	0.668483	1.90866	-3.5182	0.000434482	0.0151138	yes
gene:Zm00001d024546	-	10:77700137-77703390	WT	smk10	OK	2.55783	9.65363	1.91615	-7.35907	1.85e-13	5.77e-11	yes
gene:Zm00001d022035	-	7:168350845-168352356	WT	smk10	OK	0.966812	3.67309	1.92569	-3.39783	0.000679217	0.0214519	yes
gene:Zm00001d043729	-	3:208584371-208585516	WT	smk10	OK	1.9103	7.40049	1.95382	-3.11972	0.00181025	0.0443104	yes
gene:Zm00001d001076	-	7:2862307-2863146	WT	smk10	OK	39.781	154.253	1.95515	-8.79258	0	0	yes
gene:Zm00001d035320	-	6:21080137-21084105	WT	smk10	OK	0.539025	2.09145	1.95608	-3.19418	0.00140231	0.0369049	yes
gene:Zm00001d006082	-	2:197602487-197606112	WT	smk10	OK	1.27887	5.02516	1.9743	-3.46693	0.00052643	0.0175547	yes
gene:Zm00001d014530	-	5:51914094-51915783	WT	smk10	OK	2.55215	10.1679	1.99424	-4.88008	1.06e-06	9.61e-05	yes
gene:Zm00001d042493	-	3:169439384-169441492	WT	smk10	OK	1.20236	5.16705	2.10347	-5.00341	5.63e-07	5.56e-05	yes
gene:Zm00001d004721	-	2:133861298-133861934	WT	smk10	OK	1.52239	6.69006	2.13568	-3.31547	0.000914889	0.026534	yes
gene:Zm00001d023090	-	10:35055010-35065115	WT	smk10	OK	69.9837	310.616	2.15004	-6.78541	1.16e-11	2.79e-09	yes
gene:Zm00001d042541	-	3:171421716-171425401	WT	smk10	OK	25.3296	119.958	2.24364	-10.7835	0	0	yes
gene:Zm00001d021736	-	7:161769375-161772570	WT	smk10	OK	0.317228	1.5277	2.26777	-3.69004	0.000224215	0.00900559	yes
gene:Zm00001d044426	-	3:227713189-227714813	WT	smk10	OK	0.728925	3.71978	2.35138	-3.53417	0.000409059	0.0143792	yes
gene:Zm00001d048841	-	4:6223610-6225506	WT	smk10	OK	4.08754	21.89	2.42097	-8.84449	0	0	yes
gene:Zm00001d049543	-	4:34070589-34104400	WT	smk10	OK	1.45893	8.20285	2.49121	-7.86534	3.77e-15	1.4e-12	yes
gene:Zm00001d047124	-	9:119370183-119372706	WT	smk10	OK	0.992064	5.64822	2.50929	-4.99127	6e-07	5.89e-05	yes
gene:Zm00001d003600	-	2:49392292-49394518	WT	smk10	OK	0.979026	5.85941	2.58134	-4.31825	1.57e-05	0.000967484	yes
gene:Zm00001d048370	-	9:155213234-155214866	WT	smk10	OK	2.28364	14.2677	2.64335	-7.23129	4.79e-13	1.43e-10	yes
gene:Zm00001d049471	-	4:31448745-31454292	WT	smk10	OK	0.148171	0.94873	2.67874	-3.27302	0.00106406	0.0298243	yes
gene:Zm00001d010104	-	8:99265096-99267822	WT	smk10	OK	0.192416	1.77282	3.20375	-3.12383	0.00178515	0.0438336	yes
gene:Zm00001d036464	-	6:89378847-89379666	WT	smk10	OK	0.360465	7.71586	4.4199	-3.58688	0.000334652	0.0122232	yes
gene:Zm00001d043105	-	3:189316929-189320645	WT	smk10	OK	0.178938	4.29395	4.58477	-3.96754	7.26e-05	0.0035292	yes
gene:Zm00001d023345	-	10:3840239-3855250	WT	smk10	OK	24.5944	1149.99	5.54715	-4.36358	1.28e-05	0.000812756	yes
gene:Zm00001d002067	-	2:5288502-5289625	WT	smk10	OK	0	10.6416	1.79769e+308	1.79769e+308	4.27e-07	4.26e-05	yes
gene:Zm00001d036465	-	6:89380729-89381374	WT	smk10	OK	0	11.8617	1.79769e+308	1.79769e+308	2.25e-06	0.0001872	yes
gene:Zm00001d037833	-	6:139171672-139177865	WT	smk10	OK	0	0.78437	1.79769e+308	1.79769e+308	3.55e-05	0.0019648	yes
gene:Zm00001d043124	-	3:189746722-189751419	WT	smk10	OK	1.93819	0	-1.79769e+308	-1.79769e+308	1.83e-09	2.97e-07	yes
gene:Zm00001d002558	-	2:15317802-15318606	WT	smk10	OK	4.02024	0	-1.79769e+308	-1.79769e+308	1.59e-05	0.000973897	yes
gene:Zm00001d035195	-	6:9103153-9104875	WT	smk10	OK	1.72207	0	-1.79769e+308	-1.79769e+308	0.00087762	0.0258053	yes
gene:Zm00001d018971	-	7:11075376-11078232	WT	smk10	OK	1.13063	0	-1.79769e+308	-1.79769e+308	0.00154783	0.0394141	yes
gene:Zm00001d043525	-	3:202742209-202743157	WT	smk10	OK	14.0066	7.00692	-0.999251	3.09559	0.00196421	0.0472417	no
gene:Zm00001d010751	-	8:126849995-126850937	WT	smk10	OK	34.6088	17.3161	-0.999025	3.81261	0.000137505	0.00604991	no
gene:Zm00001d018107	-	5:214474685-214475630	WT	smk10	OK	128.387	64.2895	-0.997848	5.06726	4.04e-07	4.08e-05	no
gene:Zm00001d012591	-	8:176955465-176958213	WT	smk10	OK	118.556	59.415	-0.99667	5.31725	1.05e-07	1.23e-05	no
gene:Zm00001d022453	-	7:178050751-178052455	WT	smk10	OK	17.2985	8.67695	-0.995387	3.50264	0.000460666	0.0157896	no
gene:Zm00001d022017	-	7:168160112-168162604	WT	smk10	OK	20.008	10.0574	-0.99232	4.21853	2.46e-05	0.00144067	no
gene:Zm00001d037453	-	6:125870107-125872775	WT	smk10	OK	68.395	34.39	-0.991902	4.52609	6.01e-06	0.000437563	no
gene:Zm00001d020926	-	7:136725906-136726398	WT	smk10	OK	44.4169	22.4154	-0.986618	3.07701	0.00209086	0.0494696	no
gene:Zm00001d039786	-	3:14617724-14618667	WT	smk10	OK	138.659	70.1252	-0.983534	5.08046	3.77e-07	3.84e-05	no
gene:Zm00001d026223	-	10:141450911-141452580	WT	smk10	OK	243.449	123.136	-0.983368	5.18068	2.21e-07	2.45e-05	no
gene:Zm00001d020257	-	7:102493333-102494600	WT	smk10	OK	30.3516	15.3589	-0.982692	4.13114	3.61e-05	0.00199011	no
gene:Zm00001d047096	-	9:118500650-118502119	WT	smk10	OK	26.4099	13.3715	-0.981914	3.91766	8.94e-05	0.00420544	no
gene:Zm00001d017864	-	5:209118986-209121465	WT	smk10	OK	8.5163	4.31269	-0.981637	3.44744	0.000565916	0.018606	no
gene:Zm00001d015638	-	5:102525748-102528497	WT	smk10	OK	69.1308	35.0364	-0.980473	4.32753	1.51e-05	0.000939952	no
gene:Zm00001d039495	-	3:5849059-5850172	WT	smk10	OK	35.264	17.8833	-0.979585	3.87094	0.000108417	0.00499874	no
gene:Zm00001d037751	-	6:136355961-136356846	WT	smk10	OK	87.794	44.5227	-0.979581	4.5988	4.25e-06	0.000322502	no
gene:Zm00001d014949	-	5:69570893-69571505	WT	smk10	OK	57.4184	29.1446	-0.978286	3.71238	0.000205322	0.0084296	no
gene:Zm00001d007447	-	2:231963134-231963772	WT	smk10	OK	213.743	108.534	-0.977729	5.10489	3.31e-07	3.45e-05	no
gene:Zm00001d034760	FDX3	1:301511659-301512118	WT	smk10	OK	301.089	153.243	-0.974371	5.06435	4.1e-07	4.11e-05	no
gene:Zm00001d013071	-	5:4310448-4311941	WT	smk10	OK	12.2812	6.25576	-0.973198	3.12829	0.00175824	0.0434468	no
gene:Zm00001d002837	-	2:24267674-24271324	WT	smk10	OK	31.303	15.9579	-0.972028	3.6268	0.00028696	0.0108368	no
gene:Zm00001d023529	-	10:8781221-8782218	WT	smk10	OK	1006.29	513.355	-0.971014	4.70228	2.57e-06	0.000209549	no
gene:Zm00001d011312	-	8:146414507-146420244	WT	smk10	OK	13.6956	6.99425	-0.969475	3.82839	0.000128986	0.00573226	no
gene:Zm00001d040477	-	3:45760765-45764334	WT	smk10	OK	12.8458	6.56392	-0.968671	3.41576	0.000636041	0.0202839	no
gene:Zm00001d031634	-	1:196930707-196940546	WT	smk10	OK	7.65079	3.91634	-0.966104	3.53107	0.000413885	0.0145052	no
gene:Zm00001d029963	-	1:96573407-96575415	WT	smk10	OK	85.8831	43.9765	-0.965642	5.09643	3.46e-07	3.58e-05	no
gene:Zm00001d023715	-	10:16694024-16713446	WT	smk10	OK	59.624	30.6096	-0.961911	4.42103	9.82e-06	0.000646838	no
gene:Zm00001d028574	-	1:39490112-39492146	WT	smk10	OK	22.4048	11.5086	-0.961094	4.07415	4.62e-05	0.00245484	no
gene:Zm00001d022062	-	7:169196760-169197781	WT	smk10	OK	28.5138	14.659	-0.959876	3.56147	0.000368781	0.0131814	no
gene:Zm00001d049381	-	4:28445472-28446302	WT	smk10	OK	58.4489	30.0754	-0.958594	4.05877	4.93e-05	0.00258561	no
gene:Zm00001d032560	-	1:230529376-230531598	WT	smk10	OK	30.2589	15.5801	-0.957658	3.92194	8.78e-05	0.00415659	no
gene:Zm00001d034917	-	1:305581368-305583763	WT	smk10	OK	20.7452	10.6917	-0.95628	4.63632	3.55e-06	0.000276362	no
gene:Zm00001d003271	-	2:38437218-38439671	WT	smk10	OK	30.6966	15.823	-0.956053	3.65406	0.000258129	0.0100233	no
gene:Zm00001d050043	-	4:62014683-62018896	WT	smk10	OK	20.4458	10.5563	-0.953702	3.49748	0.000469677	0.0159581	no
gene:Zm00001d006581	-	2:211470991-211473362	WT	smk10	OK	79.2345	40.9581	-0.951981	4.81788	1.45e-06	0.000127503	no
gene:Zm00001d008573	-	8:13343615-13344233	WT	smk10	OK	65.1929	33.7	-0.951964	3.67471	0.00023812	0.00940398	no
gene:Zm00001d038523	-	6:159196374-159197314	WT	smk10	OK	36.9637	19.1253	-0.95063	3.47251	0.000515611	0.0172678	no
gene:Zm00001d009566	-	8:70661780-70662557	WT	smk10	OK	36.529	18.9304	-0.94834	3.4402	0.000581284	0.0190043	no
gene:Zm00001d034045	-	1:282136173-282165980	WT	smk10	OK	28.0719	14.549	-0.948209	3.94217	8.07e-05	0.00386004	no
gene:Zm00001d016342	-	5:158258922-158259528	WT	smk10	OK	51.2513	26.5747	-0.947532	3.33629	0.00084905	0.0253479	no
gene:Zm00001d024615	-	10:80376561-80377211	WT	smk10	OK	228.833	118.675	-0.947276	5.14273	2.71e-07	2.93e-05	no
gene:Zm00001d037576	-	6:130116711-130119868	WT	smk10	OK	27.8554	14.4636	-0.945532	4.47722	7.56e-06	0.000518393	no
gene:Zm00001d043399	-	3:198729407-198730004	WT	smk10	OK	37.9794	19.7262	-0.945107	3.11503	0.00183924	0.0449728	no
gene:Zm00001d015092	-	5:75195774-75197572	WT	smk10	OK	23.8251	12.3807	-0.944392	3.31797	0.000906741	0.026396	no
gene:Zm00001d022243	-	7:173492466-173495695	WT	smk10	OK	52.7877	27.4653	-0.942591	3.78084	0.000156302	0.00676615	no
gene:Zm00001d018106	-	5:214437485-214442320	WT	smk10	OK	17.176	8.94012	-0.942029	3.63449	0.000278528	0.0106213	no
gene:Zm00001d006750	-	2:215851863-215862377	WT	smk10	OK	142.735	74.3467	-0.940997	3.57615	0.000348698	0.012646	no
gene:Zm00001d016394	-	5:160678197-160679517	WT	smk10	OK	19.0713	9.94404	-0.9395	3.48235	0.000497039	0.0167659	no
gene:Zm00001d028775	-	1:46181361-46183620	WT	smk10	OK	29.2007	15.2442	-0.937739	3.85924	0.000113741	0.00519445	no
gene:Zm00001d034601	-	1:297601945-297603764	WT	smk10	OK	32.2346	16.8389	-0.936811	4.43714	9.12e-06	0.000607113	no
gene:Zm00001d045220	-	9:16480497-16482677	WT	smk10	OK	47.4838	24.8054	-0.93678	3.67073	0.00024186	0.00950207	no
gene:Zm00001d031749	-	1:200686321-200689932	WT	smk10	OK	172.12	90.4181	-0.928728	4.64434	3.41e-06	0.000266728	no
gene:Zm00001d030305	-	1:121211810-121213196	WT	smk10	OK	243.696	128.171	-0.927015	4.98928	6.06e-07	5.9e-05	no
gene:Zm00001d015289	-	5:82829897-82835405	WT	smk10	OK	32.9922	17.3836	-0.924397	4.26098	2.04e-05	0.00121063	no
gene:Zm00001d022461	-	7:178147094-178148306	WT	smk10	OK	64.579	34.0874	-0.921824	4.41848	9.94e-06	0.000652676	no
gene:Zm00001d049789	-	4:44704941-44708480	WT	smk10	OK	74.1771	39.2217	-0.919322	4.13901	3.49e-05	0.00194425	no
gene:Zm00001d024120	-	10:47326175-47327585	WT	smk10	OK	43.7201	23.1246	-0.918869	4.64565	3.39e-06	0.000265922	no
gene:Zm00001d038999	-	6:168511299-168514580	WT	smk10	OK	197.921	104.822	-0.916992	4.67132	2.99e-06	0.000239583	no
gene:Zm00001d038846	-	6:165730467-165734191	WT	smk10	OK	20.8557	11.0487	-0.91657	4.27472	1.91e-05	0.00114751	no
gene:Zm00001d011268	-	8:145143790-145144951	WT	smk10	OK	212.995	113.074	-0.913557	4.96012	7.05e-07	6.75e-05	no
gene:Zm00001d047661	-	9:138406737-138409643	WT	smk10	OK	23.7032	12.5838	-0.91351	3.81758	0.000134769	0.00594408	no
gene:Zm00001d012477	-	8:175268592-175271215	WT	smk10	OK	20.5264	10.8977	-0.913463	3.87289	0.000107552	0.00496864	no
gene:Zm00001d023459	-	10:6289475-6298739	WT	smk10	OK	24.3292	12.928	-0.912194	3.59475	0.000324705	0.0119532	no
gene:Zm00001d029620	-	1:79984692-79986558	WT	smk10	OK	26.6847	14.1916	-0.910975	4.04884	5.15e-05	0.00265609	no
gene:Zm00001d053759	-	4:240555074-240556819	WT	smk10	OK	39.3621	21.0484	-0.903094	3.73477	0.000187889	0.00789946	no
gene:Zm00001d003112	-	2:32662029-32670568	WT	smk10	OK	26.6206	14.2359	-0.903005	3.89437	9.85e-05	0.0045755	no
gene:Zm00001d007765	-	2:239267458-239269600	WT	smk10	OK	19.8705	10.6327	-0.902121	3.5935	0.000326271	0.011992	no
gene:Zm00001d032316	-	1:221942140-221946939	WT	smk10	OK	25.5081	13.6802	-0.89886	4.02183	5.77e-05	0.00292192	no
gene:Zm00001d039064	-	6:169464743-169465894	WT	smk10	OK	69.512	37.2997	-0.898097	4.27464	1.91e-05	0.00114751	no
gene:Zm00001d024631	-	10:81313002-81315686	WT	smk10	OK	24.9852	13.426	-0.896041	3.2936	0.000989139	0.0284055	no
gene:Zm00001d052205	-	4:183198593-183199541	WT	smk10	OK	61.9917	33.3173	-0.895802	4.01964	5.83e-05	0.00294285	no
gene:Zm00001d027454	-	1:5603126-5604467	WT	smk10	OK	63.5961	34.2238	-0.893939	4.36931	1.25e-05	0.000796063	no
gene:Zm00001d037717	-	6:135053657-135064649	WT	smk10	OK	13.8917	7.49449	-0.89032	4.37581	1.21e-05	0.000776957	no
gene:Zm00001d033585	-	1:267905763-267909606	WT	smk10	OK	13.0403	7.04205	-0.888906	3.49008	0.000482869	0.0163115	no
gene:Zm00001d029688	-	1:82827140-82831219	WT	smk10	OK	25.5942	13.8253	-0.888499	3.52538	0.000422879	0.0147761	no
gene:Zm00001d042217	-	3:156522882-156523445	WT	smk10	OK	141.391	76.4131	-0.887801	4.188	2.81e-05	0.00163643	no
gene:Zm00001d040067	-	3:25757940-25760426	WT	smk10	OK	31.2355	16.8992	-0.886227	4.18232	2.89e-05	0.00167372	no
gene:Zm00001d013296	-	5:7994243-7998113	WT	smk10	OK	21.579	11.682	-0.885338	4.08183	4.47e-05	0.00239566	no
gene:Zm00001d038351	-	6:155009148-155011475	WT	smk10	OK	282.769	153.122	-0.884947	4.48821	7.18e-06	0.0004982	no
gene:Zm00001d018076	-	5:213819657-213821136	WT	smk10	OK	67.0973	36.3744	-0.883332	4.04506	5.23e-05	0.00268748	no
gene:Zm00001d051496	-	4:160437528-160438553	WT	smk10	OK	32.9773	17.8783	-0.88326	3.31469	0.000917446	0.0265753	no
gene:Zm00001d001803	-	2:1245473-1250143	WT	smk10	OK	51.3238	27.8579	-0.88154	4.72175	2.34e-06	0.000193821	no
gene:Zm00001d052192	-	4:182751795-182753978	WT	smk10	OK	17.164	9.33221	-0.879095	3.34457	0.00082411	0.0248252	no
gene:Zm00001d036768	-	6:100159663-100160590	WT	smk10	OK	30.2326	16.4516	-0.877878	3.20101	0.00136948	0.0364198	no
gene:Zm00001d028368	-	1:32324767-32327736	WT	smk10	OK	85.1955	46.4665	-0.874585	4.76391	1.9e-06	0.0001614	no
gene:Zm00001d013642	-	5:16100999-16102255	WT	smk10	OK	41.9094	22.8646	-0.874158	4.01512	5.94e-05	0.00298692	no
gene:Zm00001d012292	-	8:172024416-172027229	WT	smk10	OK	24.7237	13.4909	-0.873906	3.36056	0.000777847	0.0237066	no
gene:Zm00001d020898	-	7:135842401-135846744	WT	smk10	OK	100.586	55.0658	-0.869204	4.49897	6.83e-06	0.000480783	no
gene:Zm00001d017539	-	5:199057190-199061399	WT	smk10	OK	16.2608	8.9086	-0.868124	4.1481	3.35e-05	0.00188385	no
gene:Zm00001d013549	-	5:14083975-14086049	WT	smk10	OK	23.5624	12.916	-0.867321	3.33868	0.000841769	0.0252272	no
gene:Zm00001d031833	-	1:203133494-203134475	WT	smk10	OK	202.219	110.903	-0.866623	4.65551	3.23e-06	0.000256958	no
gene:Zm00001d033167	-	1:252662517-252665880	WT	smk10	OK	19.3883	10.635	-0.866365	4.12784	3.66e-05	0.00200936	no
gene:Zm00001d021268	-	7:147335001-147336496	WT	smk10	OK	45.8851	25.1874	-0.865325	4.11115	3.94e-05	0.00214021	no
gene:Zm00001d015599	-	5:100240886-100242904	WT	smk10	OK	22.3997	12.3129	-0.863308	3.56969	0.000357408	0.0128932	no
gene:Zm00001d018461	-	5:221213921-221215452	WT	smk10	OK	90.8533	49.9889	-0.86193	4.54163	5.58e-06	0.000416898	no
gene:Zm00001d042463	-	3:168517514-168521580	WT	smk10	OK	16.1159	8.87912	-0.859994	3.69317	0.000221479	0.0089418	no
gene:Zm00001d047045	-	9:116591438-116594352	WT	smk10	OK	12.889	7.10221	-0.859806	3.60861	0.000307846	0.0114589	no
gene:Zm00001d029151	-	1:60743342-60747986	WT	smk10	OK	54.2745	29.9526	-0.857595	4.08395	4.43e-05	0.0023793	no
gene:Zm00001d022415	-	7:177131071-177131503	WT	smk10	OK	215.178	118.977	-0.854847	3.77439	0.000160399	0.00691789	no
gene:Zm00001d043314	-	3:196108163-196109882	WT	smk10	OK	32.5948	18.0263	-0.854536	3.64623	0.00026612	0.0102654	no
gene:Zm00001d018178	-	5:215861733-215871643	WT	smk10	OK	18.7971	10.3981	-0.854186	3.71121	0.000206269	0.0084296	no
gene:Zm00001d031635	-	1:196944232-196947143	WT	smk10	OK	111.064	61.5955	-0.850494	4.61829	3.87e-06	0.000296545	no
gene:Zm00001d035657	-	6:39658984-39661441	WT	smk10	OK	180.251	99.9681	-0.85047	4.62983	3.66e-06	0.000283271	no
gene:Zm00001d031556	-	1:194157335-194158112	WT	smk10	OK	61.8905	34.3314	-0.850188	3.60337	0.000314121	0.0116554	no
gene:Zm00001d020736	-	7:130689761-130690802	WT	smk10	OK	73.9048	41.0701	-0.84758	4.05168	5.09e-05	0.00264741	no
gene:Zm00001d032556	-	1:230440138-230441090	WT	smk10	OK	30.8952	17.1753	-0.847045	3.21341	0.00131171	0.0353662	no
gene:Zm00001d034558	-	1:296303848-296305238	WT	smk10	OK	217.595	121.159	-0.844743	4.60243	4.18e-06	0.000317968	no
gene:Zm00001d018119	-	5:214694031-214695978	WT	smk10	OK	102.887	57.3	-0.844452	4.49993	6.8e-06	0.00048006	no
gene:Zm00001d013193	-	5:6175372-6176670	WT	smk10	OK	25.8224	14.3828	-0.844282	3.42769	0.000608729	0.0196542	no
gene:Zm00001d050977	-	4:134811333-134813467	WT	smk10	OK	70.2533	39.2063	-0.841478	4.49781	6.87e-06	0.00048092	no
gene:Zm00001d049375	-	4:28145298-28147754	WT	smk10	OK	83.4083	46.5487	-0.841449	3.73157	0.000190289	0.00797167	no
gene:Zm00001d046210	-	9:72063249-72066048	WT	smk10	OK	103.748	57.9395	-0.840459	3.81229	0.000137686	0.00604991	no
gene:Zm00001d035198	-	6:9592816-9598393	WT	smk10	OK	12.888	7.20012	-0.839932	3.30597	0.000946465	0.0273143	no
gene:Zm00001d014486	-	5:49915115-49917898	WT	smk10	OK	23.0959	12.9051	-0.839692	3.49359	0.000476564	0.0161452	no
gene:Zm00001d006059	-	2:196801413-196802728	WT	smk10	OK	30.8436	17.238	-0.839382	3.47535	0.000510185	0.0171352	no
gene:Zm00001d008255	-	8:3114455-3117313	WT	smk10	OK	19.835	11.0915	-0.838598	3.16377	0.00155742	0.0395291	no
gene:Zm00001d015520	-	5:95614608-95620842	WT	smk10	OK	9.55665	5.35165	-0.83652	3.98575	6.73e-05	0.00330339	no
gene:Zm00001d007932	-	2:243376654-243381495	WT	smk10	OK	23.6586	13.2693	-0.834272	3.68929	0.000224882	0.00901688	no
gene:Zm00001d028992	-	1:53883357-53885907	WT	smk10	OK	15.5713	8.74132	-0.832966	3.33268	0.000860124	0.0255805	no
gene:Zm00001d006254	-	2:202895909-202898244	WT	smk10	OK	21.9991	12.3942	-0.827781	3.32902	0.000871516	0.0257426	no
gene:Zm00001d043453	-	3:200465187-200466146	WT	smk10	OK	41.6528	23.473	-0.827411	3.32197	0.000893858	0.026184	no
gene:Zm00001d033607	-	1:268503119-268505449	WT	smk10	OK	32.9962	18.6046	-0.826643	3.39513	0.000685951	0.0215522	no
gene:Zm00001d012585	-	8:176892932-176893658	WT	smk10	OK	85.0305	47.9469	-0.826542	3.76903	0.00016388	0.0070291	no
gene:Zm00001d021558	-	7:155979743-156001862	WT	smk10	OK	40.5164	22.848	-0.826437	3.67708	0.000235916	0.00936502	no
gene:Zm00001d047663	-	9:138531557-138535469	WT	smk10	OK	48.6218	27.4289	-0.825904	4.42251	9.76e-06	0.000644221	no
gene:Zm00001d002035	-	2:4821034-4823880	WT	smk10	OK	58.0566	32.7573	-0.825644	4.1345	3.56e-05	0.0019658	no
gene:Zm00001d048085	-	9:149821916-149824839	WT	smk10	OK	34.4406	19.4412	-0.824995	3.56485	0.000364062	0.01304	no
gene:Zm00001d004401	-	2:109327003-109328229	WT	smk10	OK	138.589	78.2509	-0.824633	4.49763	6.87e-06	0.00048092	no
gene:Zm00001d051156	-	4:146401255-146402641	WT	smk10	OK	27.5067	15.5706	-0.820959	3.33075	0.000866114	0.0256315	no
gene:Zm00001d039848	-	3:16535243-16539074	WT	smk10	OK	157.523	89.1853	-0.820686	4.32359	1.54e-05	0.000951839	no
gene:Zm00001d039965	-	3:20882798-20892393	WT	smk10	OK	35.0951	19.9431	-0.815383	3.97227	7.12e-05	0.0034742	no
gene:Zm00001d029654	-	1:81612747-81617458	WT	smk10	OK	20.116	11.4385	-0.814449	3.61727	0.000297724	0.0111532	no
gene:Zm00001d008271	-	8:3624571-3629269	WT	smk10	OK	69.4155	39.4866	-0.813895	4.2932	1.76e-05	0.00106654	no
gene:Zm00001d001466	-	6:161241849-161242538	WT	smk10	OK	44.6595	25.4351	-0.812145	3.10311	0.001915	0.0464367	no
gene:Zm00001d039328	-	3:1958217-1965694	WT	smk10	OK	12.3473	7.05479	-0.807518	3.31825	0.000905832	0.026396	no
gene:Zm00001d028714	-	1:44013641-44016256	WT	smk10	OK	28.6205	16.3614	-0.806754	3.33317	0.000858618	0.0255682	no
gene:Zm00001d019142	-	7:18881096-18881873	WT	smk10	OK	45.8158	26.2362	-0.804283	3.0783	0.00208184	0.0494137	no
gene:Zm00001d043420	-	3:199110558-199113757	WT	smk10	OK	31.1853	17.8841	-0.802193	3.43412	0.000594486	0.0193547	no
gene:Zm00001d042361	-	3:163203412-163204855	WT	smk10	OK	41.295	23.6819	-0.802182	3.70333	0.000212792	0.00865082	no
gene:Zm00001d033423	-	1:262653204-262655634	WT	smk10	OK	77.1112	44.2905	-0.799943	3.42339	0.000618454	0.0199407	no
gene:Zm00001d042721	-	3:178186599-178189773	WT	smk10	OK	39.6389	22.7692	-0.799835	3.76102	0.000169223	0.00717428	no
gene:Zm00001d028360	-	1:32049646-32052463	WT	smk10	OK	108.078	62.0975	-0.799466	4.23411	2.29e-05	0.00135793	no
gene:Zm00001d012572	-	8:176808612-176813009	WT	smk10	OK	491.534	283.405	-0.794424	4.23025	2.33e-05	0.00137797	no
gene:Zm00001d020530	-	7:121046187-121056362	WT	smk10	OK	25.9879	15.0007	-0.792809	3.3378	0.000844453	0.0252752	no
gene:Zm00001d002428	-	2:12420570-12421886	WT	smk10	OK	132.562	76.5184	-0.79279	3.92904	8.53e-05	0.00406743	no
gene:Zm00001d009309	-	8:53994254-53995138	WT	smk10	OK	49.9877	28.8588	-0.792565	3.36417	0.000767753	0.0234943	no
gene:Zm00001d007180	-	2:223921920-223925520	WT	smk10	OK	18.8537	10.9112	-0.789037	3.30462	0.00095104	0.0274125	no
gene:Zm00001d053354	-	4:227321022-227336942	WT	smk10	OK	30.3627	17.5722	-0.789003	3.57106	0.000355539	0.0128456	no
gene:Zm00001d028094	-	1:22841792-22844037	WT	smk10	OK	24.5344	14.2373	-0.785125	3.77707	0.000158683	0.00685652	no
gene:Zm00001d037756	-	6:136399633-136402280	WT	smk10	OK	109.705	63.705	-0.784155	3.79431	0.000148052	0.00646892	no
gene:Zm00001d026559	-	10:148123200-148125066	WT	smk10	OK	54.7136	31.775	-0.784008	4.18161	2.89e-05	0.00167484	no
gene:Zm00001d010461	-	8:116331819-116334299	WT	smk10	OK	36.3354	21.1028	-0.783941	3.27967	0.00103929	0.0294478	no
gene:Zm00001d010902	-	8:132642731-132650793	WT	smk10	OK	118.975	69.136	-0.78315	3.71383	0.000204144	0.0084296	no
gene:Zm00001d012274	-	8:171718375-171721067	WT	smk10	OK	21.4609	12.5075	-0.778914	3.19744	0.00138653	0.0366544	no
gene:Zm00001d043261	-	3:193687898-193688684	WT	smk10	OK	49.229	28.6955	-0.778682	3.22646	0.00125332	0.0342663	no
gene:Zm00001d044301	-	3:224583949-224589560	WT	smk10	OK	60.2322	35.1371	-0.77754	3.35065	0.000806234	0.0244126	no
gene:Zm00001d009292	-	8:52707945-52709109	WT	smk10	OK	902.975	527.079	-0.776666	3.67703	0.000235968	0.00936502	no
gene:Zm00001d017470	-	5:196852394-196857257	WT	smk10	OK	26.9031	15.7172	-0.775428	3.65225	0.000259955	0.0100775	no
gene:Zm00001d014983	-	5:71063269-71067861	WT	smk10	OK	27.8329	16.2629	-0.775208	3.85684	0.000114861	0.0052339	no
gene:Zm00001d017726	-	5:205300453-205303606	WT	smk10	OK	23.4231	13.6905	-0.774751	3.43321	0.000596484	0.0193928	no
gene:Zm00001d047290	-	9:125663366-125665840	WT	smk10	OK	24.2066	14.1765	-0.771893	3.08831	0.00201297	0.0483112	no
gene:Zm00001d003349	-	2:41028414-41031913	WT	smk10	OK	30.4185	17.8163	-0.771755	3.66986	0.00024268	0.00950232	no
gene:Zm00001d046422	-	9:88938384-88941121	WT	smk10	OK	25.2218	14.7773	-0.771288	3.63484	0.00027815	0.0106213	no
gene:Zm00001d020674	-	7:127676608-127679753	WT	smk10	OK	15.2348	8.92731	-0.771077	3.44097	0.000579622	0.0189765	no
gene:Zm00001d038969	-	6:167985166-167988002	WT	smk10	OK	29.1733	17.1055	-0.770189	3.25383	0.0011386	0.0314238	no
gene:Zm00001d006623	-	2:212787427-212788423	WT	smk10	OK	538.807	316.435	-0.767857	4.07043	4.69e-05	0.00248	no
gene:Zm00001d028260	-	1:28169232-28171917	WT	smk10	OK	186.824	109.758	-0.767353	3.19938	0.00137722	0.0365011	no
gene:Zm00001d014852	-	5:65588996-65591442	WT	smk10	OK	74.3705	43.7112	-0.766726	4.07821	4.54e-05	0.00242762	no
gene:Zm00001d028456	-	1:35502774-35505397	WT	smk10	OK	13.5896	7.98989	-0.766252	3.15845	0.00158608	0.0399529	no
gene:Zm00001d017103	-	5:185446841-185450448	WT	smk10	OK	33.6255	19.777	-0.765731	3.43216	0.000598794	0.0194409	no
gene:Zm00001d016588	-	5:168633140-168636493	WT	smk10	OK	40.1788	23.6424	-0.765057	3.51375	0.000441833	0.0152707	no
gene:Zm00001d001862	-	2:2057091-2057988	WT	smk10	OK	51.8656	30.5358	-0.764279	3.1844	0.00145056	0.0375924	no
gene:Zm00001d026194	-	10:140686239-140689007	WT	smk10	OK	15.7318	9.26508	-0.76381	3.14747	0.00164689	0.041218	no
gene:Zm00001d007504	-	2:233419528-233424431	WT	smk10	OK	29.4811	17.3794	-0.762411	3.43005	0.000603479	0.019547	no
gene:Zm00001d046184	-	9:70231084-70232642	WT	smk10	OK	73.4972	43.3742	-0.760851	3.89457	9.84e-05	0.0045755	no
gene:Zm00001d022327	-	7:175527740-175528814	WT	smk10	OK	62.4321	36.9726	-0.755829	3.51701	0.000436445	0.0151595	no
gene:Zm00001d018059	-	5:213450455-213456337	WT	smk10	OK	6.74062	3.99905	-0.753224	3.545	0.000392607	0.0138807	no
gene:Zm00001d009578	-	8:71548475-71550482	WT	smk10	OK	57.8685	34.3478	-0.75256	3.51368	0.000441939	0.0152707	no
gene:Zm00001d008529	-	8:11903898-11907881	WT	smk10	OK	64.2125	38.1157	-0.752468	3.73277	0.000189386	0.00794811	no
gene:Zm00001d021836	-	7:164171203-164172202	WT	smk10	OK	198.078	117.594	-0.752257	4.09005	4.31e-05	0.00232293	no
gene:Zm00001d034635	-	1:298580971-298582430	WT	smk10	OK	137.239	81.5145	-0.751564	4.00065	6.32e-05	0.00315515	no
gene:Zm00001d044045	-	3:217679350-217682059	WT	smk10	OK	231.029	137.245	-0.751316	3.9756	7.02e-05	0.00343316	no
gene:Zm00001d012081	-	8:167766215-167766518	WT	smk10	OK	295.158	175.456	-0.750381	3.14619	0.00165412	0.0413548	no
gene:Zm00001d032155	-	1:214591040-214592387	WT	smk10	OK	57.361	34.1215	-0.749388	3.66995	0.000242598	0.00950232	no
gene:Zm00001d018529	-	5:222527038-222528726	WT	smk10	OK	67.1865	39.9873	-0.748631	3.63596	0.000276951	0.0106065	no
gene:Zm00001d008266	-	8:3527557-3529941	WT	smk10	OK	55.3597	32.9799	-0.747248	3.62822	0.000285382	0.0107946	no
gene:Zm00001d010596	-	8:121427946-121428690	WT	smk10	OK	69.506	41.4109	-0.747128	3.24839	0.0011606	0.0319177	no
gene:Zm00001d028304	-	1:29830011-29832203	WT	smk10	OK	60.413	36.0001	-0.746858	3.83847	0.000123802	0.00553583	no
gene:Zm00001d039273	-	3:897636-901853	WT	smk10	OK	136.406	81.2946	-0.746674	3.37362	0.000741874	0.0229392	no
gene:Zm00001d044455	-	3:228435562-228439044	WT	smk10	OK	238.816	142.374	-0.746214	3.98591	6.72e-05	0.00330339	no
gene:Zm00001d025414	-	10:117933308-117935123	WT	smk10	OK	30.534	18.2076	-0.745872	3.4726	0.000515439	0.0172678	no
gene:Zm00001d014733	-	5:61079772-61080129	WT	smk10	OK	349.966	208.931	-0.744185	3.65038	0.000261852	0.0101244	no
gene:Zm00001d042035	-	3:148104805-148106056	WT	smk10	OK	57.3221	34.2384	-0.743477	3.54992	0.000385354	0.0136804	no
gene:Zm00001d038874	-	6:166206491-166209003	WT	smk10	OK	113.931	68.1143	-0.742133	4.03985	5.35e-05	0.00273585	no
gene:Zm00001d018799	-	7:5403981-5408414	WT	smk10	OK	45.2648	27.0768	-0.741333	3.26763	0.00108451	0.0302524	no
gene:Zm00001d039251	-	3:562302-563193	WT	smk10	OK	83.3346	49.8697	-0.740752	3.58542	0.000336538	0.0122729	no
gene:Zm00001d012401	-	8:173733500-173735518	WT	smk10	OK	45.0275	27.0083	-0.737404	3.41521	0.000637317	0.020294	no
gene:Zm00001d044849	-	9:5070673-5072375	WT	smk10	OK	58.5304	35.1284	-0.736548	3.2032	0.0013591	0.0362675	no
gene:Zm00001d031259	-	1:184113624-184115681	WT	smk10	OK	56.4309	33.9263	-0.734083	3.32877	0.000872299	0.0257426	no
gene:Zm00001d020496	-	7:119111855-119113250	WT	smk10	OK	51.8834	31.1968	-0.733872	3.59599	0.000323158	0.011915	no
gene:Zm00001d029968	-	1:96900887-96902992	WT	smk10	OK	361.24	217.294	-0.733309	3.87535	0.000106473	0.00492853	no
gene:Zm00001d017867	-	5:209143390-209145843	WT	smk10	OK	14.9506	9.00158	-0.73195	3.09672	0.00195674	0.0472041	no
gene:Zm00001d032497	-	1:228417305-228418654	WT	smk10	OK	91.9918	55.4333	-0.730753	3.08147	0.00205983	0.0490332	no
gene:Zm00001d008569	-	8:13251596-13255829	WT	smk10	OK	55.2321	33.3062	-0.729716	3.60198	0.000315805	0.0116993	no
gene:Zm00001d031338	-	1:186729079-186739316	WT	smk10	OK	17.4306	10.521	-0.728341	3.57597	0.000348933	0.012646	no
gene:Zm00001d049405	-	4:29550440-29552705	WT	smk10	OK	186.414	112.599	-0.727312	3.96987	7.19e-05	0.00350205	no
gene:Zm00001d032810	-	1:238936427-238940007	WT	smk10	OK	78.0964	47.2201	-0.725857	3.09991	0.00193576	0.0468916	no
gene:Zm00001d004927	-	2:149224008-149226714	WT	smk10	OK	41.4238	25.0743	-0.72425	3.28211	0.00103032	0.0292647	no
gene:Zm00001d010434	-	8:115007049-115007858	WT	smk10	OK	85.9539	52.0891	-0.72258	3.28894	0.00100566	0.0287037	no
gene:Zm00001d018363	-	5:219212151-219212466	WT	smk10	OK	814.777	494.451	-0.720577	3.7835	0.000154638	0.00671901	no
gene:Zm00001d016691	-	5:172643938-172645561	WT	smk10	OK	133.379	81.0882	-0.717969	3.79773	0.000146027	0.00640438	no
gene:Zm00001d025166	-	10:107141906-107144555	WT	smk10	OK	59.846	36.4107	-0.716892	3.64281	0.000269676	0.0103854	no
gene:Zm00001d022445	-	7:177898811-177903461	WT	smk10	OK	13.3527	8.12854	-0.716061	3.1258	0.00177321	0.0435863	no
gene:Zm00001d020101	-	7:92051857-92057965	WT	smk10	OK	7.02316	4.27819	-0.71512	3.53352	0.000410067	0.014393	no
gene:Zm00001d034525	-	1:295633172-295636319	WT	smk10	OK	28.1378	17.1456	-0.714668	3.21905	0.00128615	0.0348378	no
gene:Zm00001d020828	-	7:134113059-134114967	WT	smk10	OK	36.7057	22.3926	-0.712986	3.75827	0.000171091	0.00723225	no
gene:Zm00001d044648	-	3:233938894-233949832	WT	smk10	OK	20.1614	12.2997	-0.712975	3.49855	0.000467795	0.0159405	no
gene:Zm00001d043864	-	3:212467686-212472046	WT	smk10	OK	37.0564	22.612	-0.712634	3.256	0.00112995	0.0312959	no
gene:Zm00001d045125	-	9:13615871-13617735	WT	smk10	OK	29.7541	18.1796	-0.710773	3.17267	0.00151045	0.0386729	no
gene:Zm00001d026487	-	10:146895593-146903010	WT	smk10	OK	17.6486	10.7846	-0.710579	3.29263	0.000992534	0.0284332	no
gene:Zm00001d013568	-	5:14451039-14451980	WT	smk10	OK	1256.88	768.925	-0.708932	3.45573	0.000548795	0.0181464	no
gene:Zm00001d052473	-	4:190787803-190793714	WT	smk10	OK	80.3475	49.1847	-0.708043	3.31719	0.000909284	0.0264042	no
gene:Zm00001d038105	-	6:148054773-148060314	WT	smk10	OK	26.8871	16.4681	-0.707244	3.25005	0.00115383	0.0317692	no
gene:Zm00001d007097	-	2:222250043-222250523	WT	smk10	OK	183.651	112.575	-0.706081	3.41961	0.000627118	0.0201091	no
gene:Zm00001d025401	-	10:117126776-117127673	WT	smk10	OK	112.32	68.8865	-0.705318	3.60124	0.000316708	0.0117142	no
gene:Zm00001d008305	-	8:4713418-4715161	WT	smk10	OK	57.4902	35.2694	-0.704897	3.39943	0.00067526	0.0213598	no
gene:Zm00001d031878	-	1:205166703-205167543	WT	smk10	OK	21.4022	13.1311	-0.704771	3.22567	0.00125679	0.034281	no
gene:Zm00001d043929	-	3:214131858-214132767	WT	smk10	OK	248.659	152.6	-0.704411	3.85161	0.000117345	0.00532633	no
gene:Zm00001d035367	-	6:23489629-23490985	WT	smk10	OK	119.751	73.5169	-0.703885	3.63569	0.000277232	0.0106065	no
gene:Zm00001d017401	-	5:194930568-194937860	WT	smk10	OK	42.1115	25.8622	-0.703371	3.76321	0.000167747	0.00712957	no
gene:Zm00001d039081	-	6:169691991-169698377	WT	smk10	OK	70.0354	43.0153	-0.703233	3.60916	0.000307186	0.0114526	no
gene:Zm00001d002739	-	2:21108535-21113578	WT	smk10	OK	31.7428	19.5375	-0.700183	3.10983	0.00187194	0.0455338	no
gene:Zm00001d003281	-	2:38668116-38670450	WT	smk10	OK	90.239	55.5685	-0.699484	3.76678	0.000165366	0.00706819	no
gene:Zm00001d035975	-	6:63921811-63926812	WT	smk10	OK	32.004	19.7482	-0.696529	3.45179	0.000556879	0.0183488	no
gene:Zm00001d016660	-	5:171710733-171711252	WT	smk10	OK	1011.54	624.213	-0.696441	3.72056	0.000198783	0.00825356	no
gene:Zm00001d042886	-	3:182899702-182901648	WT	smk10	OK	36.4789	22.5604	-0.69327	3.29036	0.0010006	0.0286248	no
gene:Zm00001d009631	-	8:73926123-73932511	WT	smk10	OK	31.2438	19.3332	-0.692491	3.20344	0.00135796	0.0362675	no
gene:Zm00001d017468	-	5:196756822-196759479	WT	smk10	OK	64.8378	40.1235	-0.692388	3.71127	0.000206222	0.0084296	no
gene:Zm00001d009510	-	8:68255300-68258169	WT	smk10	OK	82.8433	51.2911	-0.691677	3.68625	0.000227587	0.00910972	no
gene:Zm00001d011825	-	8:162158585-162160692	WT	smk10	OK	54.4499	33.7216	-0.691255	3.13495	0.00171884	0.0425632	no
gene:Zm00001d049091	-	4:15753997-15755445	WT	smk10	OK	32.1442	19.9076	-0.69124	3.12663	0.00176821	0.0435366	no
gene:Zm00001d040111	-	3:27971282-27971801	WT	smk10	OK	268.83	166.633	-0.690016	3.55401	0.000379405	0.0135198	no
gene:Zm00001d049902	-	4:51436953-51439235	WT	smk10	OK	115.305	71.4816	-0.689806	3.61877	0.000296005	0.0111245	no
gene:Zm00001d002052	-	2:5018196-5021343	WT	smk10	OK	97.0856	60.189	-0.689757	3.54348	0.000394879	0.0139226	no
gene:Zm00001d009594	-	8:72096953-72103235	WT	smk10	OK	106.509	66.1548	-0.687055	3.4815	0.00049862	0.016795	no
gene:Zm00001d038327	-	6:154610723-154620497	WT	smk10	OK	262.878	163.732	-0.683055	3.69115	0.000223244	0.00899751	no
gene:Zm00001d028244	-	1:27828332-27839904	WT	smk10	OK	12.0703	7.51893	-0.682859	3.08248	0.00205281	0.0489658	no
gene:Zm00001d017953	-	5:210785281-210790516	WT	smk10	OK	117.699	73.386	-0.681523	3.3952	0.000685794	0.0215522	no
gene:Zm00001d015997	-	5:138120816-138130706	WT	smk10	OK	44.7237	27.8895	-0.681319	3.07785	0.00208498	0.0494137	no
gene:Zm00001d002579	-	2:15965705-15968330	WT	smk10	OK	42.9993	26.8295	-0.68049	3.39045	0.000697792	0.0218069	no
gene:Zm00001d011060	-	8:137865330-137867859	WT	smk10	OK	62.6027	39.1256	-0.678113	3.56754	0.000360349	0.0129593	no
gene:Zm00001d013498	-	5:12805249-12807850	WT	smk10	OK	84.4674	52.7929	-0.67805	3.19956	0.00137639	0.0365011	no
gene:Zm00001d018452	-	5:221122058-221123875	WT	smk10	OK	68.4655	42.816	-0.677226	3.56683	0.000361327	0.0129745	no
gene:Zm00001d010534	-	8:119590650-119595708	WT	smk10	OK	474.73	297.036	-0.67647	3.27882	0.00104244	0.0294655	no
gene:Zm00001d012924	-	5:2004891-2007704	WT	smk10	OK	21.0772	13.1892	-0.676324	3.14018	0.00168844	0.0419882	no
gene:Zm00001d009567	-	8:70664934-70665783	WT	smk10	OK	128.657	80.5648	-0.675303	3.50101	0.000463497	0.0158402	no
gene:Zm00001d007952	-	2:243982041-243983760	WT	smk10	OK	239.885	150.22	-0.675264	3.65021	0.000262031	0.0101244	no
gene:Zm00001d009990	-	8:93603800-93617450	WT	smk10	OK	62.5074	39.1592	-0.674675	3.22333	0.00126712	0.0345223	no
gene:Zm00001d030720	-	1:155599276-155601949	WT	smk10	OK	273.111	171.164	-0.674111	3.37747	0.000731566	0.0227003	no
gene:Zm00001d039711	-	3:12758933-12763812	WT	smk10	OK	20.0887	12.5941	-0.673641	3.34117	0.000834246	0.0250338	no
gene:Zm00001d042723	-	3:178231342-178234426	WT	smk10	OK	38.706	24.2693	-0.673425	3.20353	0.00135755	0.0362675	no
gene:Zm00001d025509	-	10:120876060-120876869	WT	smk10	OK	136.803	85.8964	-0.671427	3.37621	0.000734926	0.0227545	no
gene:Zm00001d029170	-	1:60930750-60934311	WT	smk10	OK	334.561	210.066	-0.671427	3.18292	0.00145796	0.037707	no
gene:Zm00001d038381	-	6:155954299-155955375	WT	smk10	OK	162.312	102.015	-0.66999	3.59975	0.000318529	0.0117629	no
gene:Zm00001d050978	-	4:134816362-134819668	WT	smk10	OK	40.9017	25.7087	-0.669904	3.40378	0.000664601	0.0210511	no
gene:Zm00001d045478	-	9:23695039-23695864	WT	smk10	OK	106.06	66.8589	-0.665688	3.36753	0.000758441	0.023328	no
gene:Zm00001d023830	-	10:23731691-23733983	WT	smk10	OK	113.859	71.8181	-0.66483	3.54468	0.000393096	0.0138807	no
gene:Zm00001d033707	-	1:271815373-271818063	WT	smk10	OK	50.1889	31.6862	-0.663516	3.17176	0.00151517	0.0387089	no
gene:Zm00001d002410	-	2:12121540-12122951	WT	smk10	OK	63.5135	40.0998	-0.663467	3.27403	0.00106025	0.029789	no
gene:Zm00001d042512	-	3:170272100-170276048	WT	smk10	OK	64.4378	40.7186	-0.662222	3.19372	0.00140453	0.0369049	no
gene:Zm00001d047492	-	9:132371094-132372733	WT	smk10	OK	50.2832	31.7906	-0.661478	3.26592	0.00109107	0.0303992	no
gene:Zm00001d033876	-	1:277130906-277134992	WT	smk10	OK	34.3181	21.7499	-0.657962	3.27592	0.00105319	0.0296977	no
gene:Zm00001d005998	-	2:194954683-194956316	WT	smk10	OK	86.4047	54.801	-0.656906	3.36779	0.000757738	0.023328	no
gene:Zm00001d052651	-	4:195816207-195818206	WT	smk10	OK	189.592	120.271	-0.65661	3.5647	0.000364267	0.01304	no
gene:Zm00001d053067	-	4:211990614-211995460	WT	smk10	OK	26.4128	16.7574	-0.656437	3.12139	0.00179999	0.0441471	no
gene:Zm00001d018229	-	5:217043869-217045452	WT	smk10	OK	76.205	48.3677	-0.655842	3.1773	0.00148652	0.0382639	no
gene:Zm00001d042609	-	3:173458716-173460818	WT	smk10	OK	50.1907	31.8591	-0.655714	3.33201	0.000862224	0.0256104	no
gene:Zm00001d002257	-	2:9067799-9076270	WT	smk10	OK	239.536	152.266	-0.653648	3.18883	0.00142847	0.0373095	no
gene:Zm00001d049320	-	4:26180698-26183398	WT	smk10	OK	355.021	226.006	-0.651542	3.44309	0.00057511	0.0188817	no
gene:Zm00001d013290	-	5:7923061-7928233	WT	smk10	OK	240.558	153.487	-0.64827	3.22219	0.00127213	0.0345384	no
gene:Zm00001d022005	-	7:167826856-167828773	WT	smk10	OK	200.197	127.905	-0.646341	3.52883	0.000417401	0.0146065	no
gene:Zm00001d053979	-	4:244557958-244560095	WT	smk10	OK	97.7625	62.5864	-0.643432	3.27467	0.00105785	0.0297573	no
gene:Zm00001d014617	-	5:55870949-55872441	WT	smk10	OK	191.578	122.708	-0.642696	3.49081	0.000481554	0.0162906	no
gene:Zm00001d033591	-	1:267999631-268004744	WT	smk10	OK	22.6865	14.5351	-0.642287	3.10982	0.001872	0.0455338	no
gene:Zm00001d002658	-	2:18550414-18564104	WT	smk10	OK	17.5801	11.2765	-0.64062	3.15052	0.00162979	0.0408338	no
gene:Zm00001d019034	-	7:13647276-13649821	WT	smk10	OK	464.2	297.769	-0.640556	3.392	0.000693855	0.0217712	no
gene:Zm00001d031569	-	1:194687972-194691805	WT	smk10	OK	99.7354	64.1577	-0.636484	3.35253	0.000800755	0.0242781	no
gene:Zm00001d008395	-	8:7173972-7176804	WT	smk10	OK	62.2476	40.0879	-0.634851	3.11185	0.0018592	0.0453659	no
gene:Zm00001d013202	-	5:6405098-6407194	WT	smk10	OK	37.628	24.2439	-0.634183	3.07816	0.00208281	0.0494137	no
gene:Zm00001d007234	-	2:225336967-225339744	WT	smk10	OK	150.414	97.1831	-0.630158	3.27258	0.0010657	0.0298346	no
gene:Zm00001d018973	-	7:11248577-11249882	WT	smk10	OK	174.705	112.907	-0.629792	3.43887	0.000584144	0.0190712	no
gene:Zm00001d029125	-	1:59070430-59071868	WT	smk10	OK	110.823	71.6349	-0.629529	3.36603	0.000762574	0.0233936	no
gene:Zm00001d024572	-	10:78703891-78707138	WT	smk10	OK	54.3288	35.146	-0.628359	3.36644	0.000761446	0.0233897	no
gene:Zm00001d011222	-	8:143429093-143442206	WT	smk10	OK	36.0219	23.3207	-0.627262	3.09797	0.00194849	0.0471023	no
gene:Zm00001d004198	-	2:91038188-91040615	WT	smk10	OK	132.018	85.48	-0.627072	3.29982	0.000967465	0.0278516	no
gene:Zm00001d026329	-	10:143622657-143623730	WT	smk10	OK	127.641	82.687	-0.626357	3.09254	0.00198452	0.0476774	no
gene:Zm00001d008619	-	8:14786062-14790046	WT	smk10	OK	74.6893	48.3859	-0.626314	3.3131	0.000922666	0.0266934	no
gene:Zm00001d012415	-	8:174152243-174153551	WT	smk10	OK	76.7727	49.8557	-0.622835	3.18447	0.00145019	0.0375924	no
gene:Zm00001d021709	-	7:160908388-160912025	WT	smk10	OK	72.4791	47.084	-0.622328	3.33424	0.000855343	0.0255032	no
gene:Zm00001d043047	-	3:187342505-187347984	WT	smk10	OK	14.004	9.1012	-0.621713	3.20918	0.00133112	0.0357249	no
gene:Zm00001d028773	-	1:46156409-46170403	WT	smk10	OK	91.8371	59.6996	-0.621356	3.23277	0.00122597	0.0335578	no
gene:Zm00001d003399	-	2:43038973-43041805	WT	smk10	OK	33.6089	21.8499	-0.621214	3.21147	0.00132059	0.0354829	no
gene:Zm00001d033744	-	1:272666381-272672688	WT	smk10	OK	59.4461	38.743	-0.617648	3.17327	0.00150733	0.0386729	no
gene:Zm00001d023395	-	10:4672325-4673327	WT	smk10	OK	154.13	100.596	-0.615581	3.28099	0.00103444	0.0293458	no
gene:Zm00001d021707	-	7:160896081-160897190	WT	smk10	OK	134.189	87.6396	-0.614613	3.24053	0.00119306	0.0327334	no
gene:Zm00001d049557	-	4:35012971-35016686	WT	smk10	OK	148.128	96.7595	-0.614371	3.17703	0.00148793	0.0382639	no
gene:Zm00001d016590	-	5:168752443-168755159	WT	smk10	OK	114.338	74.7771	-0.612637	3.29006	0.00100167	0.0286248	no
gene:Zm00001d030712	-	1:155196622-155201582	WT	smk10	OK	137.686	90.0486	-0.612609	3.34954	0.000809472	0.0244596	no
gene:Zm00001d004019	-	2:76032745-76036570	WT	smk10	OK	45.4446	29.7274	-0.612313	3.09695	0.00195523	0.0472041	no
gene:Zm00001d018177	-	5:215858945-215860240	WT	smk10	OK	149.259	97.6675	-0.611867	3.07944	0.00207393	0.0493186	no
gene:Zm00001d032405	-	1:225600675-225602868	WT	smk10	OK	86.706	56.9261	-0.607041	3.27601	0.00105285	0.0296977	no
gene:Zm00001d026414	-	10:145394600-145395407	WT	smk10	OK	274.708	180.659	-0.604628	3.13978	0.00169075	0.0420009	no
gene:Zm00001d015091	-	5:75192663-75194979	WT	smk10	OK	75.3261	49.6278	-0.602	3.07765	0.00208638	0.0494137	no
gene:Zm00001d012044	-	8:167187770-167190749	WT	smk10	OK	422.678	279.015	-0.599213	3.18739	0.00143565	0.0374551	no
gene:Zm00001d037573	-	6:130066371-130069036	WT	smk10	OK	125.269	82.7878	-0.597535	3.22133	0.00127595	0.0346017	no
gene:Zm00001d049954	-	4:55307250-55311651	WT	smk10	OK	89.124	58.9293	-0.596828	3.2555	0.00113191	0.0313131	no
gene:Zm00001d037483	-	6:126834360-126837493	WT	smk10	OK	105.108	69.509	-0.596595	3.19719	0.00138771	0.0366544	no
gene:Zm00001d047282	-	9:125433092-125435673	WT	smk10	OK	418.189	276.815	-0.595235	3.17012	0.00152376	0.0388857	no
gene:Zm00001d040593	-	3:52125427-52128327	WT	smk10	OK	202.635	134.346	-0.59293	3.16015	0.0015769	0.0398505	no
gene:Zm00001d044122	-	3:219867857-219869656	WT	smk10	OK	72.8068	48.2831	-0.592556	3.13501	0.00171851	0.0425632	no
gene:Zm00001d046952	-	9:112604812-112609405	WT	smk10	OK	94.9517	63.2247	-0.586707	3.20551	0.00134823	0.0361424	no
gene:Zm00001d005966	-	2:194069214-194071131	WT	smk10	OK	69.9127	46.6976	-0.582206	3.18198	0.00146271	0.0377815	no
gene:Zm00001d009660	-	8:74951344-74955026	WT	smk10	OK	95.4303	63.7574	-0.581856	3.18059	0.00146978	0.0378804	no
gene:Zm00001d052215	-	4:183479772-183481948	WT	smk10	OK	79.7246	53.383	-0.578644	3.14385	0.00166742	0.0416428	no
gene:Zm00001d034663	-	1:299194180-299196764	WT	smk10	OK	166.04	111.486	-0.574658	3.13631	0.00171089	0.0424561	no
gene:Zm00001d038056	-	6:146555469-146556601	WT	smk10	OK	232.386	156.912	-0.566564	3.07314	0.0021182	0.049864	no
gene:Zm00001d039038	-	6:169020978-169022727	WT	smk10	OK	25.0093	37.8365	0.597316	-3.0827	0.00205134	0.0489658	no
gene:Zm00001d015213	-	5:79757205-79759176	WT	smk10	OK	98.4811	149.18	0.59914	-3.10866	0.00187941	0.0456211	no
gene:Zm00001d011581	-	8:154934543-154938908	WT	smk10	OK	65.0586	99.5852	0.61419	-3.22219	0.00127214	0.0345384	no
gene:Zm00001d047743	-	9:140447305-140450284	WT	smk10	OK	29.3097	45.3784	0.630631	-3.30746	0.000941475	0.0272039	no
gene:Zm00001d020615	-	7:125162650-125167090	WT	smk10	OK	9.83772	15.2786	0.635114	-3.08596	0.00202895	0.0485951	no
gene:Zm00001d052340	-	4:187401027-187402359	WT	smk10	OK	20.393	31.772	0.639684	-3.21823	0.00128984	0.0348972	no
gene:Zm00001d023437	-	10:5599454-5606101	WT	smk10	OK	48.2273	75.2534	0.641907	-3.20183	0.00136556	0.0363569	no
gene:Zm00001d025011	-	10:99635842-99638554	WT	smk10	OK	35.8893	56.0263	0.642548	-3.15894	0.00158343	0.0399529	no
gene:Zm00001d051977	-	4:175738175-175743156	WT	smk10	OK	9.19097	14.3857	0.646351	-3.216	0.0012999	0.0351288	no
gene:Zm00001d053151	-	4:216311305-216322672	WT	smk10	OK	33.6975	52.8172	0.648367	-3.07545	0.00210182	0.0495784	no
gene:Zm00001d035659	-	6:39829332-39830358	WT	smk10	OK	82.0584	129.259	0.655548	-3.41915	0.000628173	0.0201153	no
gene:Zm00001d002349	-	2:10674197-10679341	WT	smk10	OK	14.7319	23.3046	0.661667	-3.08265	0.00205163	0.0489658	no
gene:Zm00001d019033	-	7:13643509-13644343	WT	smk10	OK	85.4608	136.727	0.677967	-3.35926	0.000781528	0.0237878	no
gene:Zm00001d007862	-	2:241117669-241125665	WT	smk10	OK	6.80046	10.8965	0.680157	-3.25858	0.0011197	0.0310489	no
gene:Zm00001d007967	-	2:244318069-244318676	WT	smk10	OK	299.654	482.612	0.687565	-3.67609	0.000236835	0.0093835	no
gene:Zm00001d012158	-	8:169118060-169122308	WT	smk10	OK	10.1111	16.2948	0.688464	-3.41706	0.000633003	0.0202409	no
gene:Zm00001d036593	-	6:93920646-93928357	WT	smk10	OK	10.8857	17.5831	0.691754	-3.63884	0.000273869	0.0105122	no
gene:Zm00001d037934	-	6:142590234-142594536	WT	smk10	OK	45.4036	73.9414	0.703574	-3.36768	0.00075803	0.023328	no
gene:Zm00001d040621	-	3:54361996-54365806	WT	smk10	OK	18.609	30.3131	0.703942	-3.1983	0.00138239	0.0365967	no
gene:Zm00001d006619	-	2:212747708-212749721	WT	smk10	OK	13.9805	22.9023	0.712071	-3.39145	0.000695231	0.0217851	no
gene:Zm00001d053260	-	4:222931269-222948448	WT	smk10	OK	5.93482	9.73947	0.714638	-3.17201	0.0015139	0.0387089	no
gene:Zm00001d023242	-	10:1292262-1294372	WT	smk10	OK	16.0843	26.4652	0.718449	-3.15746	0.0015915	0.0400462	no
gene:Zm00001d033909	-	1:278287592-278288252	WT	smk10	OK	68.0756	112.185	0.720668	-3.16062	0.00157436	0.0398505	no
gene:Zm00001d051675	-	4:166355029-166357000	WT	smk10	OK	30.7905	50.7894	0.722045	-3.84524	0.000120436	0.00541407	no
gene:Zm00001d032825	-	1:239383320-239384004	WT	smk10	OK	61.0397	100.874	0.724729	-3.46716	0.000525982	0.0175547	no
gene:Zm00001d029448	-	1:71161669-71164215	WT	smk10	OK	63.775	105.654	0.728289	-3.71067	0.000206709	0.00843288	no
gene:Zm00001d033747	-	1:272704774-272707957	WT	smk10	OK	50.42	83.6548	0.730451	-3.86274	0.000112124	0.00513922	no
gene:Zm00001d003830	-	2:61203598-61204879	WT	smk10	OK	25.5368	42.3993	0.731466	-3.37107	0.000748779	0.0231221	no
gene:Zm00001d028400	-	1:33597141-33600523	WT	smk10	OK	53.5667	88.9807	0.732154	-3.8355	0.000125307	0.00559002	no
gene:Zm00001d038481	-	6:158357163-158361534	WT	smk10	OK	6.6133	11.0336	0.738465	-3.36279	0.000771586	0.0235772	no
gene:Zm00001d026460	-	10:146257807-146261085	WT	smk10	OK	20.341	33.9881	0.740639	-3.76074	0.000169413	0.00717428	no
gene:Zm00001d036455	-	6:89091865-89094271	WT	smk10	OK	54.8534	91.7583	0.742258	-3.85101	0.000117632	0.00532899	no
gene:Zm00001d022371	-	7:176262383-176263895	WT	smk10	OK	43.3771	73.1103	0.753142	-3.27932	0.00104056	0.029448	no
gene:Zm00001d052380	SCR	4:188747593-188751193	WT	smk10	OK	8.17757	13.849	0.760039	-3.26534	0.00109333	0.0304258	no
gene:Zm00001d017282	-	5:191618362-191622011	WT	smk10	OK	19.0614	32.3002	0.760889	-3.41084	0.000647637	0.0205695	no
gene:Zm00001d005726	-	2:184842613-184845272	WT	smk10	OK	65.8227	111.56	0.761156	-4.00502	6.2e-05	0.00311068	no
gene:Zm00001d009330	-	8:56626090-56637799	WT	smk10	OK	13.9536	23.6587	0.761734	-3.22251	0.00127071	0.0345384	no
gene:Zm00001d011834	-	8:162301392-162305275	WT	smk10	OK	11.6333	19.7463	0.763319	-3.7129	0.000204895	0.0084296	no
gene:Zm00001d046937	-	9:111794986-111797460	WT	smk10	OK	9.19646	15.6332	0.765466	-3.3257	0.000881965	0.0259005	no
gene:Zm00001d028210	-	1:26517878-26521293	WT	smk10	OK	6.38205	10.8767	0.769144	-3.31734	0.000908795	0.0264042	no
gene:Zm00001d017958	-	5:210867624-210871221	WT	smk10	OK	69.288	118.841	0.77835	-3.83309	0.000126544	0.00563448	no
gene:Zm00001d048086	-	9:149842813-149846476	WT	smk10	OK	9.10618	15.6264	0.779066	-3.67467	0.000238157	0.00940398	no
gene:Zm00001d048021	-	9:148185905-148187354	WT	smk10	OK	185.477	319.272	0.783549	-3.92862	8.54e-05	0.00406743	no
gene:Zm00001d047020	-	9:115522399-115533199	WT	smk10	OK	29.5915	51.0019	0.785369	-3.63311	0.000280025	0.010661	no
gene:Zm00001d024522	-	10:75943679-75945921	WT	smk10	OK	168.295	291.889	0.794428	-4.02567	5.68e-05	0.00288082	no
gene:Zm00001d039600	-	3:8723886-8725695	WT	smk10	OK	48.5127	84.4499	0.799732	-4.15714	3.22e-05	0.00182402	no
gene:Zm00001d053585	-	4:235371630-235376042	WT	smk10	OK	11.0684	19.3045	0.802486	-3.51855	0.000433914	0.0151138	no
gene:Zm00001d030782	-	1:159423055-159433779	WT	smk10	OK	1.28487	2.24292	0.803758	-3.33072	0.000866226	0.0256315	no
gene:Zm00001d032229	-	1:218000407-218005083	WT	smk10	OK	8.29352	14.4782	0.803831	-3.15871	0.0015847	0.0399529	no
gene:Zm00001d039362	-	3:2569175-2574119	WT	smk10	OK	3.92998	6.87113	0.806024	-3.15128	0.00162555	0.0407712	no
gene:Zm00001d008733	-	8:18170311-18176375	WT	smk10	OK	29.9509	52.4531	0.80843	-4.07218	4.66e-05	0.00246884	no
gene:Zm00001d020409	-	7:112014244-112017209	WT	smk10	OK	33.4637	58.8147	0.81358	-3.71501	0.000203193	0.00840679	no
gene:Zm00001d031344	-	1:186836237-186837506	WT	smk10	OK	444.814	784.441	0.818463	-3.38329	0.00071623	0.0223533	no
gene:Zm00001d002942	-	2:27638885-27641667	WT	smk10	OK	24.8185	43.7867	0.819076	-3.1936	0.00140509	0.0369049	no
gene:Zm00001d047340	-	9:126972982-126974226	WT	smk10	OK	94.5801	166.927	0.819611	-3.66431	0.000248003	0.00968907	no
gene:Zm00001d054044	-	4:245523680-245525759	WT	smk10	OK	109.669	194.625	0.827541	-4.16402	3.13e-05	0.00177482	no
gene:Zm00001d004472	-	2:114012779-114016467	WT	smk10	OK	10.6364	18.9105	0.830176	-3.98925	6.63e-05	0.00327379	no
gene:Zm00001d047204	-	9:121905286-121910624	WT	smk10	OK	10.9868	19.5481	0.831262	-3.60391	0.000313461	0.0116494	no
gene:Zm00001d020134	-	7:94949584-94962130	WT	smk10	OK	1.91818	3.43818	0.841909	-3.34478	0.000823484	0.0248252	no
gene:Zm00001d029983	-	1:97416253-97419693	WT	smk10	OK	19.1853	34.4864	0.84603	-4.09144	4.29e-05	0.00231436	no
gene:Zm00001d031201	-	1:181968292-181971430	WT	smk10	OK	5.67831	10.2146	0.847101	-3.42894	0.00060595	0.0195916	no
gene:Zm00001d018440	-	5:220896916-220900829	WT	smk10	OK	33.3617	60.2646	0.853119	-4.43471	9.22e-06	0.000612261	no
gene:Zm00001d013804	-	5:20982258-20986759	WT	smk10	OK	7.93013	14.3626	0.856901	-3.12894	0.00175435	0.0433965	no
gene:Zm00001d025333	-	10:114461651-114462911	WT	smk10	OK	23.56	42.7239	0.858704	-3.91853	8.91e-05	0.00419876	no
gene:Zm00001d038948	-	6:167441438-167452966	WT	smk10	OK	1.02913	1.90208	0.886154	-3.08476	0.00203713	0.0487411	no
gene:Zm00001d009084	-	8:35522369-35523774	WT	smk10	OK	18.3885	34	0.886735	-3.9852	6.74e-05	0.00330423	no
gene:Zm00001d006212	-	2:201957642-201964027	WT	smk10	OK	6.97409	12.9112	0.888551	-3.77322	0.000161153	0.00693758	no
gene:Zm00001d016155	-	5:147482561-147503560	WT	smk10	OK	1.71545	3.18901	0.894517	-3.32813	0.000874301	0.0257426	no
gene:Zm00001d049081	-	4:15350337-15355296	WT	smk10	OK	6.76206	12.5713	0.894599	-4.03135	5.55e-05	0.0028182	no
gene:Zm00001d045576	-	9:27087397-27089823	WT	smk10	OK	14.6605	27.4028	0.902387	-3.74394	0.00018116	0.00763025	no
gene:Zm00001d023208	-	10:131321-134730	WT	smk10	OK	4.28941	8.0874	0.914897	-3.95693	7.59e-05	0.00367431	no
gene:Zm00001d023301	-	10:2367345-2373054	WT	smk10	OK	5.4065	10.3043	0.93048	-3.7633	0.000167687	0.00712957	no
gene:Zm00001d040422	-	3:42672280-42680006	WT	smk10	OK	38.562	74.0348	0.941024	-4.36931	1.25e-05	0.000796063	no
gene:Zm00001d043650	-	3:205982485-205985362	WT	smk10	OK	9.85158	18.9172	0.941274	-3.72428	0.000195877	0.0081619	no
gene:Zm00001d032049	-	1:210749059-210752906	WT	smk10	OK	17.8429	34.2732	0.941733	-3.84171	0.000122179	0.00548187	no
gene:Zm00001d049077	-	4:14987177-14998256	WT	smk10	OK	2.17882	4.21155	0.950807	-3.14281	0.00167334	0.0417015	no
gene:Zm00001d049008	-	4:12383790-12387641	WT	smk10	OK	9.99907	19.3751	0.954337	-4.29489	1.75e-05	0.00106121	no
gene:Zm00001d019479	-	7:36171250-36178389	WT	smk10	OK	3.76741	7.30167	0.954651	-3.3494	0.000809879	0.0244596	no
gene:Zm00001d011080	-	8:138416662-138416884	WT	smk10	OK	246.631	478.809	0.957098	-3.17297	0.00150887	0.0386729	no
gene:Zm00001d048634	BX6	4:1846584-1848071	WT	smk10	OK	7.2875	14.2334	0.96579	-3.45572	0.000548832	0.0181464	no
gene:Zm00001d029126	-	1:59132629-59134681	WT	smk10	OK	4.64792	9.08102	0.966267	-3.31888	0.000903799	0.026396	no
gene:Zm00001d019149	-	7:19277317-19283676	WT	smk10	OK	20.2812	39.6585	0.967489	-4.70307	2.56e-06	0.000209472	no
gene:Zm00001d005813	-	2:189505959-189508316	WT	smk10	OK	17.2339	33.8326	0.97317	-4.13033	3.62e-05	0.00199244	no
gene:Zm00001d035662	-	6:39843895-39844782	WT	smk10	OK	60.3805	118.786	0.976214	-4.92849	8.29e-07	7.69e-05	no
gene:Zm00001d030028	-	1:100650751-100652869	WT	smk10	OK	27.5734	54.5846	0.985216	-5.13173	2.87e-07	3.09e-05	no
gene:Zm00001d029923	-	1:94574573-94575251	WT	smk10	OK	17.4187	34.6704	0.993064	-3.37723	0.000732204	0.0227003	no
gene:Zm00001d022590	-	7:180509586-180543685	WT	smk10	OK	3.82674	7.64589	0.998569	-3.42277	0.000619861	0.0199585	no
gene:Zm00001d020627	-	7:125486268-125489055	WT	smk10	OK	3.72791	7.45298	0.99945	-3.40628	0.000658556	0.0208879	no
gene:Zm00001d020960	-	7:137934292-137939512	WT	smk10	NOTEST	0.30661	0.0329589	-3.21766	3.72661	0.000194075	1	no
gene:Zm00001d004225	-	2:93288217-93291668	WT	smk10	NOTEST	0.55959	0	-1.79769e+308	-1.79769e+308	0.000338348	1	no
gene:Zm00001d001445	-	6:151469912-151473319	WT	smk10	NOTEST	0.0330591	0.322618	3.28671	-3.29808	0.000973489	1	no
gene:Zm00001d009359	-	8:59319116-59322412	WT	smk10	OK	14.5347	8.82693	-0.719518	3.07041	0.00213767	0.0502718	no
gene:Zm00001d017682	-	5:204120836-204122561	WT	smk10	OK	11.117	5.61213	-0.986148	3.06945	0.00214451	0.0503821	no
gene:Zm00001d039052	-	6:169320792-169327039	WT	smk10	OK	7.99137	13.0976	0.712784	-3.06859	0.00215072	0.0504771	no
gene:Zm00001d041343	-	3:113590530-113594266	WT	smk10	OK	33.6382	61.7752	0.876926	-3.06798	0.0021551	0.0505293	no
gene:Zm00001d016664	-	5:171903270-171908275	WT	smk10	OK	11.2368	7.24349	-0.633472	3.06596	0.00216969	0.0508204	no
gene:Zm00001d032295	-	1:220776885-220777674	WT	smk10	OK	53.5763	32.4294	-0.724292	3.06538	0.00217391	0.0508682	no
gene:Zm00001d011049	-	8:137407522-137410764	WT	smk10	OK	113.839	76.2069	-0.579002	3.06352	0.00218752	0.0511355	no
gene:Zm00001d024963	-	10:96969511-96970459	WT	smk10	OK	152.843	101.165	-0.595338	3.06266	0.0021938	0.051231	no
gene:Zm00001d010945	-	8:134568859-134571722	WT	smk10	OK	3.18671	0.904443	-1.81697	3.05994	0.00221379	0.0516462	no
gene:Zm00001d011241	-	8:144284140-144285379	WT	smk10	OK	4.8513	1.53901	-1.65637	3.05881	0.00222221	0.0517757	no
gene:Zm00001d026137	-	10:139479814-139481556	WT	smk10	OK	20.5206	11.7133	-0.808926	3.0586	0.00222377	0.0517758	no
gene:Zm00001d052093	-	4:179375070-179380872	WT	smk10	OK	49.425	30.2247	-0.709514	3.05761	0.00223106	0.0518866	no
gene:Zm00001d016826	-	5:177539020-177540697	WT	smk10	OK	1.04318	3.46754	1.73292	-3.05736	0.00223297	0.0518866	no
gene:Zm00001d015613	-	5:101139083-101148261	WT	smk10	OK	47.0908	30.3446	-0.634004	3.05706	0.0022352	0.0518869	no
gene:Zm00001d032443	-	1:226591502-226592057	WT	smk10	OK	36.5013	18.4868	-0.981448	3.05648	0.00223951	0.0519354	no
gene:Zm00001d043266	-	3:193802466-193808484	WT	smk10	OK	0.0531282	0.777322	3.87096	-3.05596	0.00224341	0.0519741	no
gene:Zm00001d042965	-	3:185081742-185087745	WT	smk10	OK	28.395	18.7719	-0.597065	3.05494	0.00225106	0.0520998	no
gene:Zm00001d045320	-	9:18913945-18922479	WT	smk10	OK	3.32182	6.72851	1.01831	-3.05391	0.00225876	0.0522263	no
gene:Zm00001d021933	-	7:166111923-166114275	WT	smk10	OK	3.07551	1.17663	-1.38617	3.05066	0.00228337	0.0526975	no
gene:Zm00001d011217	-	8:143248932-143249868	WT	smk10	OK	14.5748	6.88277	-1.08241	3.05063	0.00228365	0.0526975	no
gene:Zm00001d023984	-	10:34278518-34282752	WT	smk10	OK	2.39689	0.707873	-1.7596	3.04976	0.00229026	0.0527012	no
gene:Zm00001d025665	-	10:125373154-125379315	WT	smk10	OK	22.913	13.1892	-0.796807	3.04972	0.00229053	0.0527012	no
gene:Zm00001d031705	-	1:199015598-199019446	WT	smk10	OK	72.0333	48.2673	-0.577617	3.04972	0.00229057	0.0527012	no
gene:Zm00001d001960	-	2:3559182-3560951	WT	smk10	OK	33.161	20.7115	-0.679052	3.04909	0.00229539	0.05276	no
gene:Zm00001d012228	-	8:170458718-170462003	WT	smk10	OK	22.9209	12.6969	-0.85219	3.04707	0.00231084	0.053015	no
gene:Zm00001d018103	-	5:214348207-214354420	WT	smk10	OK	30.579	19.1783	-0.673067	3.04705	0.00231101	0.053015	no
gene:Zm00001d047981	-	9:147117783-147120247	WT	smk10	OK	6.10545	2.75061	-1.15035	3.04646	0.00231552	0.0530663	no
gene:Zm00001d008970	-	8:27765895-27767872	WT	smk10	OK	11.9537	5.71467	-1.06471	3.04538	0.00232386	0.0532052	no
gene:Zm00001d010540	-	8:119776589-119776868	WT	smk10	OK	42.5857	11.4296	-1.8976	3.04338	0.00233937	0.053508	no
gene:Zm00001d025773	-	10:129108409-129115766	WT	smk10	OK	107.165	171.313	0.676798	-3.04291	0.00234306	0.0535399	no
gene:Zm00001d025354	-	10:115243956-115246970	WT	smk10	OK	13.2316	7.65201	-0.790072	3.04185	0.0023513	0.0536757	no
gene:Zm00001d025920	-	10:133768160-133770170	WT	smk10	OK	13.1014	7.49657	-0.805424	3.03845	0.002378	0.0542323	no
gene:Zm00001d044129	-	3:219979957-219989574	WT	smk10	OK	2.57655	0.649112	-1.9889	3.03781	0.00238304	0.0542944	no
gene:Zm00001d031876	-	1:205126580-205135409	WT	smk10	OK	0.932703	0.0681291	-3.77507	3.0362	0.0023958	0.0545319	no
gene:Zm00001d018099	-	5:214157647-214160124	WT	smk10	OK	38.1429	24.4517	-0.64148	3.03554	0.00240108	0.0545989	no
gene:Zm00001d039663	-	3:11198571-11201977	WT	smk10	OK	47.3552	28.4372	-0.735743	3.03521	0.0024037	0.0546053	no
gene:Zm00001d018080	-	5:213839289-213843472	WT	smk10	OK	15.8324	8.74507	-0.856341	3.03411	0.00241247	0.0547514	no
gene:Zm00001d050104	-	4:65810671-65819113	WT	smk10	OK	1.41744	2.76491	0.963945	-3.03333	0.00241869	0.0548392	no
gene:Zm00001d021774	-	7:162832731-162834139	WT	smk10	OK	10.7119	4.63304	-1.20918	3.03243	0.00242593	0.0549502	no
gene:Zm00001d044604	-	3:233218517-233220346	WT	smk10	OK	6.32777	2.9192	-1.11612	3.02958	0.00244891	0.0554169	no
gene:Zm00001d003840	-	2:61892173-61893274	WT	smk10	OK	42.8787	26.2175	-0.709732	3.02918	0.00245217	0.0554371	no
gene:Zm00001d042848	-	3:181947005-181957835	WT	smk10	OK	13.0023	7.54659	-0.784865	3.02813	0.00246071	0.0555566	no
gene:Zm00001d033650	-	1:269669158-269672469	WT	smk10	OK	7.81088	4.30001	-0.861144	3.02795	0.00246221	0.0555566	no
gene:Zm00001d022239	-	7:173396698-173401006	WT	smk10	OK	22.6889	33.9379	0.580909	-3.02384	0.0024959	0.0561987	no
gene:Zm00001d008826	-	8:21787237-21795721	WT	smk10	OK	47.0172	84.8233	0.851271	-3.02327	0.00250058	0.0561987	no
gene:Zm00001d041883	-	3:142276944-142278755	WT	smk10	OK	6.02955	2.64929	-1.18644	3.02326	0.00250065	0.0561987	no
gene:Zm00001d005748	-	2:185946480-185947866	WT	smk10	OK	6.42502	2.65895	-1.27285	3.02318	0.00250133	0.0561987	no
gene:Zm00001d027746	-	1:12532780-12533074	WT	smk10	OK	20.9528	2.87627	-2.86487	3.02302	0.00250269	0.0561987	no
gene:Zm00001d027929	-	1:17839867-17840788	WT	smk10	OK	51.7517	31.9849	-0.694217	3.0224	0.00250782	0.05626	no
gene:Zm00001d022132	-	7:170948335-170957911	WT	smk10	OK	49.4954	30.7268	-0.687799	3.01962	0.00253091	0.0567189	no
gene:Zm00001d051001	GAPC3	4:136187078-136190530	WT	smk10	OK	279.05	180.264	-0.630411	3.01932	0.0025334	0.0567189	no
gene:Zm00001d051336	-	4:155037242-155041178	WT	smk10	OK	150.168	99.4766	-0.594144	3.01907	0.00253556	0.0567189	no
gene:Zm00001d038975	-	6:168039020-168040019	WT	smk10	OK	20.0646	32.486	0.695167	-3.01758	0.00254801	0.056943	no
gene:Zm00001d012206	-	8:170076974-170078757	WT	smk10	OK	44.4445	28.5201	-0.640025	3.01643	0.00255774	0.0570577	no
gene:Zm00001d007345	-	2:229255460-229261482	WT	smk10	OK	3.5288	1.58667	-1.15318	3.01639	0.00255803	0.0570577	no
gene:Zm00001d011536	-	8:153754154-153756490	WT	smk10	OK	74.7578	49.6373	-0.5908	3.01458	0.00257332	0.0573441	no
gene:Zm00001d014611	-	5:55313124-55314896	WT	smk10	OK	9.91144	3.39961	-1.54373	3.0137	0.0025808	0.057456	no
gene:Zm00001d022112	-	7:170583692-170584463	WT	smk10	OK	135.037	89.7235	-0.589797	3.01269	0.00258941	0.0575928	no
gene:Zm00001d008974	-	8:27985489-27987794	WT	smk10	OK	30.885	19.5951	-0.656409	3.0119	0.00259621	0.0576874	no
gene:Zm00001d006351	-	2:205398372-205404779	WT	smk10	OK	13.3993	19.9195	0.572019	-3.01162	0.0025986	0.0576874	no
gene:Zm00001d022444	-	7:177859141-177865223	WT	smk10	OK	5.10046	2.88907	-0.820022	3.01009	0.00261168	0.0579229	no
gene:Zm00001d018161	-	5:215727083-215730071	WT	smk10	OK	4.57293	10.3755	1.182	-3.0089	0.00262198	0.0580962	no
gene:Zm00001d022060	-	7:169189623-169191433	WT	smk10	OK	23.0828	13.952	-0.726343	3.00451	0.00266012	0.0588412	no
gene:Zm00001d046749	-	9:104340582-104342910	WT	smk10	OK	11.9288	18.07	0.59914	-3.00426	0.00266224	0.0588412	no
gene:Zm00001d037209	-	6:115848017-115852402	WT	smk10	OK	12.9471	5.65809	-1.19424	3.00416	0.00266316	0.0588412	no
gene:Zm00001d030079	-	1:104118704-104119586	WT	smk10	OK	41.0343	23.7759	-0.787331	3.00358	0.00266827	0.0588985	no
gene:Zm00001d045458	-	9:23018535-23019558	WT	smk10	OK	107.797	71.9115	-0.58402	3.0026	0.00267683	0.0590317	no
gene:Zm00001d036978	-	6:108109101-108113917	WT	smk10	OK	35.9641	23.0196	-0.643695	3.00142	0.00268723	0.0591919	no
gene:Zm00001d041801	-	3:138805651-138811523	WT	smk10	OK	1.33072	0.264685	-2.32986	3.00108	0.00269024	0.0591919	no
gene:Zm00001d032502	-	1:228680489-228685551	WT	smk10	OK	1.183	0.11993	-3.30219	3.00092	0.00269169	0.0591919	no
gene:Zm00001d039513	-	3:6287612-6290045	WT	smk10	OK	9.47538	5.13268	-0.88447	2.99999	0.00269985	0.0593154	no
gene:Zm00001d028269	-	1:28714875-28733871	WT	smk10	OK	16.6219	10.0059	-0.732238	2.99857	0.00271253	0.0595382	no
gene:Zm00001d021278	-	7:147632775-147636889	WT	smk10	OK	1.32428	3.20253	1.274	-2.99579	0.00273737	0.060027	no
gene:Zm00001d045385	-	9:20246524-20250932	WT	smk10	OK	12.3661	27.1932	1.13685	-2.99492	0.00274512	0.0601406	no
gene:Zm00001d018151	-	5:215569987-215588200	WT	smk10	OK	1.2943	2.46491	0.929365	-2.99327	0.00276002	0.0604104	no
gene:Zm00001d025924	-	10:133844871-133846261	WT	smk10	OK	118.589	80.6442	-0.556325	2.99124	0.00277844	0.0606868	no
gene:Zm00001d034278	-	1:288354742-288358020	WT	smk10	OK	13.5585	8.38224	-0.693785	2.99105	0.0027802	0.0606868	no
gene:Zm00001d023283	-	10:2061740-2063567	WT	smk10	OK	2.95464	6.03706	1.03086	-2.99102	0.00278044	0.0606868	no
gene:Zm00001d007129	-	2:222879232-222880846	WT	smk10	OK	1.03916	0.0846579	-3.61763	2.98861	0.00280251	0.0611115	no
gene:Zm00001d032548	-	1:230202989-230203968	WT	smk10	OK	19.4597	10.3668	-0.908526	2.98786	0.0028094	0.0612046	no
gene:Zm00001d016625	-	5:170513381-170514256	WT	smk10	OK	1.15349	0	-1.79769e+308	-1.79769e+308	0.00281784	0.0613313	no
gene:Zm00001d021656	-	7:159262913-159265246	WT	smk10	OK	2.01922	0.525764	-1.94131	2.98647	0.00282219	0.0613688	no
gene:Zm00001d011732	-	8:160220320-160223281	WT	smk10	OK	134.222	89.8356	-0.57926	2.98395	0.00284556	0.061789	no
gene:Zm00001d007351	-	2:229464932-229467020	WT	smk10	OK	2.50082	0.469465	-2.41331	2.9837	0.00284784	0.061789	no
gene:Zm00001d001824	-	2:1527402-1528307	WT	smk10	OK	34.3814	55.8247	0.699276	-2.98353	0.00284944	0.061789	no
gene:Zm00001d052206	-	4:183208272-183209323	WT	smk10	OK	15.3278	7.62159	-1.00799	2.9825	0.00285906	0.06194	no
gene:Zm00001d013992	-	5:27756852-27760173	WT	smk10	OK	9.14246	4.7228	-0.952939	2.98174	0.00286618	0.0620369	no
gene:Zm00001d004804	-	2:140341973-140345724	WT	smk10	OK	5.22642	9.15665	0.808997	-2.97952	0.00288702	0.0624302	no
gene:Zm00001d025799	-	10:129941665-129946475	WT	smk10	OK	4.46316	7.88623	0.821268	-2.97914	0.00289057	0.0624452	no
gene:Zm00001d047995	-	9:147605076-147607285	WT	smk10	OK	1.15788	0.134709	-3.10356	2.97888	0.00289306	0.0624452	no
gene:Zm00001d000619	-	3:143821056-143823618	WT	smk10	OK	0.40043	1.10649	1.46637	-2.97393	0.00294016	0.0634034	no
gene:Zm00001d024893	-	10:93373490-93373802	WT	smk10	OK	12.3666	0.883671	-3.8068	2.97249	0.00295399	0.0636429	no
gene:Zm00001d032298	-	1:220971334-220973749	WT	smk10	OK	2.80505	0.895384	-1.64745	2.97049	0.00297325	0.0639987	no
gene:Zm00001d010445	-	8:115433370-115435609	WT	smk10	OK	40.8336	26.0255	-0.64983	2.96967	0.00298118	0.0641104	no
gene:Zm00001d004545	-	2:117226281-117229328	WT	smk10	OK	3.46568	6.71578	0.954415	-2.96881	0.00298955	0.0642314	no
gene:Zm00001d043872	-	3:212613032-212615538	WT	smk10	OK	1.91662	0.494527	-1.95445	2.9682	0.00299554	0.0642908	no
gene:Zm00001d020757	-	7:131304875-131305619	WT	smk10	OK	5.67437	1.2782	-2.15035	2.96796	0.00299782	0.0642908	no
gene:Zm00001d007949	-	2:243898781-243908001	WT	smk10	OK	5.89833	2.69964	-1.12754	2.96719	0.00300533	0.0643928	no
gene:Zm00001d011902	-	8:164253204-164253871	WT	smk10	OK	48.6834	27.9892	-0.79856	2.96647	0.00301236	0.0644703	no
gene:Zm00001d037779	-	6:137396806-137399127	WT	smk10	OK	2.61433	6.14449	1.23285	-2.96626	0.00301446	0.0644703	no
gene:Zm00001d045396	-	9:20538052-20538959	WT	smk10	OK	4.59499	1.32867	-1.79008	2.96594	0.00301757	0.0644777	no
gene:Zm00001d008456	-	8:9211655-9214148	WT	smk10	OK	5.16152	8.75995	0.763128	-2.96566	0.00302035	0.0644784	no
gene:Zm00001d017606	-	5:201436778-201437657	WT	smk10	OK	12.7091	5.48611	-1.21201	2.96531	0.00302378	0.0644925	no
gene:Zm00001d042056	-	3:148916299-148916812	WT	smk10	OK	13.0078	3.86282	-1.75165	2.96461	0.00303066	0.0645804	no
gene:Zm00001d008649	-	8:15902705-15910406	WT	smk10	OK	5.78684	9.80344	0.760511	-2.96305	0.00304603	0.0648489	no
gene:Zm00001d020652	-	7:126624011-126624968	WT	smk10	OK	17.4991	9.00247	-0.958892	2.95945	0.00308191	0.065553	no
gene:Zm00001d020339	-	7:107406056-107408465	WT	smk10	OK	25.2801	37.719	0.57729	-2.9584	0.0030924	0.0657163	no
gene:Zm00001d020827	-	7:134001580-134006410	WT	smk10	OK	19.4325	13.2056	-0.557325	2.9579	0.00309741	0.0657631	no
gene:Zm00001d039648	-	3:10362845-10363205	WT	smk10	OK	10.7263	1.35966	-2.97984	2.95688	0.00310773	0.0659221	no
gene:Zm00001d022418	-	7:177225974-177231386	WT	smk10	OK	62.8489	39.3871	-0.674165	2.95628	0.00311376	0.0659903	no
gene:Zm00001d050868	-	4:127596450-127602837	WT	smk10	OK	11.8743	18.7786	0.661252	-2.95576	0.00311896	0.0660407	no
gene:Zm00001d038438	-	6:157265152-157266777	WT	smk10	OK	0.221012	1.5677	2.82645	-2.95393	0.0031376	0.0663448	no
gene:Zm00001d017666	-	5:203485524-203489990	WT	smk10	OK	1.73114	3.77864	1.12615	-2.95379	0.003139	0.0663448	no
gene:Zm00001d044387	-	3:226714840-226734363	WT	smk10	OK	2.78703	5.35945	0.943358	-2.95224	0.00315478	0.0665911	no
gene:Zm00001d018803	-	7:5670927-5673511	WT	smk10	OK	5.28122	2.47866	-1.09131	2.95195	0.00315775	0.0665911	no
gene:Zm00001d024674	-	10:83251938-83254248	WT	smk10	OK	35.0886	22.3467	-0.650941	2.95146	0.00316277	0.0665911	no
gene:Zm00001d039088	-	6:169778444-169780307	WT	smk10	OK	2.68927	0.449549	-2.58066	2.95127	0.00316466	0.0665911	no
gene:Zm00001d002278	-	2:9427785-9430561	WT	smk10	OK	66.8481	42.6542	-0.648198	2.95125	0.0031649	0.0665911	no
gene:Zm00001d006638	-	2:213100781-213104544	WT	smk10	OK	0.7167	2.10429	1.55389	-2.94888	0.00318926	0.0670432	no
gene:Zm00001d015025	-	5:72691876-72694189	WT	smk10	OK	22.524	34.0943	0.598071	-2.94715	0.00320721	0.0673601	no
gene:Zm00001d016080	-	5:143350558-143354314	WT	smk10	OK	30.3388	16.8361	-0.849608	2.94642	0.00321476	0.0674581	no
gene:Zm00001d044162	-	3:220824498-220827409	WT	smk10	OK	0.196462	1.30697	2.73391	-2.9437	0.00324319	0.0679935	no
gene:Zm00001d028293	-	1:29407034-29412655	WT	smk10	OK	42.3077	28.0178	-0.594576	2.94151	0.00326615	0.0684136	no
gene:Zm00001d043921	-	3:213845081-213849487	WT	smk10	OK	7.06185	3.83028	-0.882597	2.9412	0.00326947	0.0684217	no
gene:Zm00001d019060	-	7:14494699-14497925	WT	smk10	OK	4.33189	7.49524	0.790977	-2.93975	0.00328475	0.06868	no
gene:Zm00001d042182	-	3:155271483-155274696	WT	smk10	OK	23.5616	15.9696	-0.561107	2.93903	0.00329238	0.0687483	no
gene:Zm00001d023952	-	10:31255014-31258554	WT	smk10	OK	0.0785743	1.62951	4.37424	-2.93889	0.00329389	0.0687483	no
gene:Zm00001d048487	-	9:157077983-157083968	WT	smk10	OK	3.18476	1.93759	-0.716925	2.93811	0.00330223	0.0688607	no
gene:Zm00001d032384	-	1:224850671-224860595	WT	smk10	OK	30.7589	20.3324	-0.597224	2.93688	0.00331532	0.0690562	no
gene:Zm00001d021526	-	7:155153846-155156140	WT	smk10	OK	278.485	190.552	-0.547413	2.93668	0.00331751	0.0690562	no
gene:Zm00001d033955	-	1:279587674-279592647	WT	smk10	OK	24.5188	15.424	-0.668707	2.93619	0.00332271	0.0691029	no
gene:Zm00001d017353	-	5:193510126-193511633	WT	smk10	OK	6.73662	2.89204	-1.21994	2.93546	0.00333049	0.0691658	no
gene:Zm00001d017989	-	5:211463521-211465214	WT	smk10	OK	21.0144	12.7111	-0.725292	2.93471	0.00333855	0.0691658	no
gene:Zm00001d013707	-	5:18196299-18197763	WT	smk10	OK	20.3392	12.0783	-0.751843	2.93461	0.00333971	0.0691658	no
gene:Zm00001d013914	-	5:24677236-24680308	WT	smk10	OK	101.541	69.4634	-0.547738	2.93456	0.00334019	0.0691658	no
gene:Zm00001d009171	-	8:40738942-40752749	WT	smk10	OK	4.35642	7.7291	0.827158	-2.93453	0.00334053	0.0691658	no
gene:Zm00001d013895	-	5:24089488-24093556	WT	smk10	OK	1.76125	0.309063	-2.51063	2.93123	0.00337627	0.0698439	no
gene:GRMZM5G827309	-	Mt:250362-254128	WT	smk10	OK	0.210868	0.661195	1.64874	-2.92973	0.00339252	0.070118	no
gene:Zm00001d051334	-	4:154980580-154984053	WT	smk10	OK	5.63212	2.29635	-1.29433	2.92942	0.00339596	0.0701272	no
gene:Zm00001d040190	-	3:31509736-31513060	WT	smk10	OK	247.026	168.388	-0.552876	2.9287	0.00340379	0.0702268	no
gene:Zm00001d038448	-	6:157417465-157418730	WT	smk10	OK	54.0428	30.8286	-0.809836	2.92487	0.00344602	0.0709404	no
gene:Zm00001d008502	-	8:10651966-10655029	WT	smk10	OK	32.7787	21.4587	-0.611198	2.92445	0.00345068	0.0709404	no
gene:Zm00001d041927	-	3:143910663-143911630	WT	smk10	OK	45.6724	68.6199	0.587305	-2.92443	0.0034509	0.0709404	no
gene:Zm00001d035770	-	6:46875090-46882203	WT	smk10	OK	150.797	100.85	-0.580404	2.92442	0.00345103	0.0709404	no
gene:Zm00001d006677	-	2:214086848-214088343	WT	smk10	OK	33.9171	21.2419	-0.675103	2.92419	0.00345355	0.0709404	no
gene:Zm00001d016070	-	5:142715768-142723741	WT	smk10	OK	3.2676	1.62327	-1.00933	2.92342	0.0034621	0.0710537	no
gene:Zm00001d039066	-	6:169497056-169501065	WT	smk10	OK	80.5046	54.0466	-0.574865	2.92239	0.0034736	0.0711836	no
gene:Zm00001d053852	-	4:242208558-242212798	WT	smk10	OK	12.9996	8.62127	-0.592489	2.9223	0.00347452	0.0711836	no
gene:Zm00001d009418	-	8:63652266-63661067	WT	smk10	OK	14.3496	24.6747	0.782018	-2.92168	0.00348144	0.0712628	no
gene:Zm00001d036151	-	6:74662763-74663198	WT	smk10	OK	366.542	250.522	-0.54904	2.92059	0.00349372	0.0714516	no
gene:Zm00001d049501	-	4:32640367-32643706	WT	smk10	OK	45.417	30.3896	-0.579655	2.91966	0.00350414	0.0715925	no
gene:Zm00001d048135	-	9:150649837-150651342	WT	smk10	OK	57.878	32.2471	-0.843846	2.91911	0.00351028	0.0715925	no
gene:Zm00001d035519	-	6:30807739-30811745	WT	smk10	OK	141.921	97.6324	-0.539654	2.91902	0.00351132	0.0715925	no
gene:Zm00001d011710	-	8:159460165-159461104	WT	smk10	OK	23.1765	12.6844	-0.869613	2.91854	0.0035168	0.0715925	no
gene:Zm00001d044365	-	3:226293998-226296387	WT	smk10	OK	26.6937	40.3923	0.597581	-2.91849	0.00351735	0.0715925	no
gene:Zm00001d029028	-	1:55246804-55247371	WT	smk10	OK	104.17	66.4757	-0.648041	2.91834	0.00351899	0.0715925	no
gene:Zm00001d029806	-	1:87745830-87748178	WT	smk10	OK	11.4557	5.46793	-1.067	2.91784	0.00352461	0.0716445	no
gene:Zm00001d023332	-	10:3599570-3601619	WT	smk10	OK	9.78709	4.91354	-0.994118	2.91515	0.0035552	0.0722036	no
gene:Zm00001d013046	-	5:3732916-3736177	WT	smk10	OK	42.3806	27.996	-0.598186	2.91456	0.00356193	0.0722775	no
gene:Zm00001d023735	-	10:17919268-17922752	WT	smk10	OK	72.2909	48.2773	-0.58247	2.91385	0.00356996	0.0723777	no
gene:Zm00001d035149	-	6:7048493-7050657	WT	smk10	OK	1.20458	0.146542	-3.03914	2.91262	0.00358407	0.0726008	no
gene:Zm00001d033062	-	1:249131103-249134119	WT	smk10	OK	12.3587	7.4202	-0.735991	2.91123	0.00360003	0.0728187	no
gene:Zm00001d049764	-	4:43697590-43702964	WT	smk10	OK	20.3049	13.5841	-0.57991	2.91115	0.00360106	0.0728187	no
gene:Zm00001d043456	-	3:200488673-200489138	WT	smk10	OK	9.19618	1.87651	-2.29298	2.90962	0.00361865	0.0731112	no
gene:Zm00001d014166	-	5:34841495-34844540	WT	smk10	OK	4.59199	2.41955	-0.924382	2.90873	0.00362901	0.0732443	no
gene:Zm00001d011136	-	8:140060926-140065565	WT	smk10	OK	95.5032	56.9494	-0.745869	2.90851	0.00363151	0.0732444	no
gene:Zm00001d030678	-	1:152667850-152669369	WT	smk10	OK	30.3044	18.045	-0.747928	2.90702	0.00364891	0.0734954	no
gene:Zm00001d022569	-	7:180129804-180131184	WT	smk10	OK	130.932	88.5867	-0.563655	2.90675	0.00365206	0.0734954	no
gene:Zm00001d006329	-	2:204888453-204889753	WT	smk10	OK	101.829	67.6628	-0.589713	2.90638	0.00365638	0.0734954	no
gene:Zm00001d034665	-	1:299210475-299212684	WT	smk10	OK	18.4469	11.2722	-0.710602	2.90637	0.00365653	0.0734954	no
gene:Zm00001d047208	-	9:121997327-121999693	WT	smk10	OK	3.3944	1.32403	-1.35822	2.9049	0.0036737	0.0737066	no
gene:Zm00001d043687	-	3:207411766-207413717	WT	smk10	OK	28.6544	17.0549	-0.748572	2.90475	0.00367547	0.0737066	no
gene:Zm00001d017168	-	5:187805176-187809851	WT	smk10	OK	14.7883	8.3758	-0.820155	2.90462	0.00367702	0.0737066	no
gene:Zm00001d019225	-	7:22609238-22613134	WT	smk10	OK	20.071	12.8827	-0.639674	2.90439	0.00367965	0.0737066	no
gene:Zm00001d012557	-	8:176581700-176584547	WT	smk10	OK	35.8568	23.5059	-0.609225	2.90389	0.00368554	0.0737612	no
gene:Zm00001d012383	-	8:173271091-173275059	WT	smk10	OK	1.22475	0.188557	-2.69942	2.9018	0.00371023	0.074192	no
gene:Zm00001d003856	-	2:62901360-62902707	WT	smk10	OK	3.51376	1.08253	-1.69861	2.89978	0.00373427	0.0746088	no
gene:Zm00001d051306	-	4:152560546-152566694	WT	smk10	OK	61.6073	42.2858	-0.542928	2.89927	0.00374036	0.0746667	no
gene:Zm00001d042441	-	3:167523893-167537970	WT	smk10	OK	27.6404	18.4604	-0.58234	2.89863	0.00374795	0.0747544	no
gene:Zm00001d021192	-	7:145445634-145449889	WT	smk10	OK	3.70417	0.93459	-1.98675	2.89775	0.00375854	0.0749016	no
gene:Zm00001d003379	-	2:42234464-42235544	WT	smk10	OK	621.351	410.91	-0.596586	2.89526	0.00378843	0.0754331	no
gene:Zm00001d014140	-	5:34019457-34021439	WT	smk10	OK	16.4472	7.93504	-1.05153	2.89478	0.00379422	0.0754663	no
gene:Zm00001d050935	-	4:132604347-132607277	WT	smk10	OK	36.7946	22.8043	-0.690189	2.89459	0.00379656	0.0754663	no
gene:Zm00001d040399	-	3:41314142-41316176	WT	smk10	OK	101.925	70.3811	-0.534248	2.89401	0.00380352	0.0755404	no
gene:Zm00001d038068	-	6:146842278-146844363	WT	smk10	OK	3.17252	1.16505	-1.44524	2.89245	0.00382248	0.0758526	no
gene:Zm00001d048817	-	4:5939852-5940653	WT	smk10	OK	0.99513	0	-1.79769e+308	-1.79769e+308	0.00383823	0.0761004	no
gene:Zm00001d017968	-	5:211000352-211000697	WT	smk10	OK	46.8876	21.0537	-1.15513	2.89088	0.00384159	0.0761025	no
gene:Zm00001d011401	-	8:149523665-149538687	WT	smk10	OK	24.4419	16.0123	-0.610179	2.89062	0.00384485	0.0761025	no
gene:Zm00001d002958	-	2:28096159-28097300	WT	smk10	OK	4.39283	1.33944	-1.71352	2.88936	0.00386027	0.0763388	no
gene:Zm00001d052117	-	4:180285565-180286599	WT	smk10	OK	9.96265	17.5939	0.820474	-2.88911	0.00386331	0.0763388	no
gene:Zm00001d023344	-	10:3840239-3855250	WT	smk10	OK	2955.8	1252.45	-1.23879	2.88776	0.00387993	0.0766024	no
gene:Zm00001d042976	-	3:185594409-185595216	WT	smk10	OK	49.1425	30.0595	-0.709153	2.88653	0.00389511	0.0768372	no
gene:Zm00001d018384	-	5:219713467-219718521	WT	smk10	OK	5.05175	8.39556	0.732844	-2.88531	0.00391031	0.077072	no
gene:Zm00001d005536	-	2:177655849-177675449	WT	smk10	OK	10.5042	3.5787	-1.55346	2.88493	0.00391506	0.0770852	no
gene:Zm00001d036700	-	6:98074453-98078079	WT	smk10	OK	8.17381	2.84336	-1.52341	2.88472	0.00391757	0.0770852	no
gene:Zm00001d041548	-	3:126577793-126583834	WT	smk10	OK	47.1187	31.6352	-0.574771	2.88366	0.00393083	0.077281	no
gene:Zm00001d043025	-	3:186840854-186843842	WT	smk10	OK	1.1265	2.74953	1.28734	-2.8832	0.00393663	0.0773299	no
gene:Zm00001d017497	-	5:197614186-197615137	WT	smk10	OK	4.8818	1.4632	-1.73829	2.88274	0.00394229	0.077376	no
gene:Zm00001d052177	-	4:181728118-181728577	WT	smk10	OK	16.3689	5.88427	-1.47602	2.88048	0.00397072	0.0777135	no
gene:Zm00001d013493	-	5:12701179-12706156	WT	smk10	OK	70.9692	108.238	0.608948	-2.88045	0.00397105	0.0777135	no
gene:Zm00001d044142	-	3:220335812-220336259	WT	smk10	OK	14.1138	4.60806	-1.61488	2.88043	0.00397139	0.0777135	no
gene:Zm00001d034824	-	1:303002513-303005849	WT	smk10	OK	50.965	34.4771	-0.56387	2.88008	0.00397579	0.0777135	no
gene:Zm00001d042747	-	3:178858371-178864428	WT	smk10	OK	9.83876	15.5241	0.657966	-2.88005	0.0039761	0.0777135	no
gene:Zm00001d011269	-	8:145257271-145259091	WT	smk10	OK	25.9491	16.3162	-0.669383	2.87885	0.0039913	0.0779453	no
gene:Zm00001d047581	-	9:136326164-136330736	WT	smk10	OK	11.0485	6.52039	-0.760818	2.87806	0.00400123	0.0780741	no
gene:Zm00001d030214	-	1:113477267-113478896	WT	smk10	OK	5.00962	2.15256	-1.21865	2.87663	0.00401942	0.0782117	no
gene:Zm00001d001843	-	2:1710916-1712421	WT	smk10	OK	7.96366	3.29122	-1.27481	2.87653	0.00402078	0.0782117	no
gene:Zm00001d052170	-	4:181660208-181663641	WT	smk10	OK	76.2473	52.9102	-0.52714	2.87648	0.00402141	0.0782117	no
gene:Zm00001d020275	-	7:103696116-103697367	WT	smk10	OK	6.80017	2.8684	-1.24532	2.87646	0.00402167	0.0782117	no
gene:Zm00001d013571	-	5:14479966-14481511	WT	smk10	OK	11.8428	6.29646	-0.911392	2.87602	0.00402721	0.0782544	no
gene:Zm00001d019358	-	7:29590305-29591164	WT	smk10	OK	140.287	95.6533	-0.552496	2.87242	0.00407346	0.0790873	no
gene:Zm00001d027540	-	1:7878333-7879915	WT	smk10	OK	22.3104	13.6233	-0.71164	2.87189	0.00408029	0.0791542	no
gene:Zm00001d047951	-	9:146062076-146066175	WT	smk10	OK	48.9444	32.2106	-0.603607	2.86918	0.00411534	0.0797214	no
gene:Zm00001d008528	-	8:11883570-11885380	WT	smk10	OK	2.21912	0.654475	-1.76158	2.86911	0.00411635	0.0797214	no
gene:Zm00001d048469	-	9:156850437-156852802	WT	smk10	OK	20.7406	13.2008	-0.651831	2.86641	0.00415156	0.080269	no
gene:Zm00001d010823	-	8:128844844-128851355	WT	smk10	OK	8.10498	5.0908	-0.670915	2.86622	0.00415407	0.080269	no
gene:Zm00001d023825	-	10:23585477-23590215	WT	smk10	OK	13.5353	8.74622	-0.63	2.86615	0.00415492	0.080269	no
gene:Zm00001d018557	-	5:223001921-223002955	WT	smk10	OK	43.4533	26.1304	-0.733735	2.86551	0.00416344	0.0803671	no
gene:Zm00001d021123	-	7:143285796-143288834	WT	smk10	OK	119.557	81.8492	-0.546658	2.8649	0.00417135	0.0804533	no
gene:Zm00001d027965	-	1:18511900-18513196	WT	smk10	OK	57.0467	37.6723	-0.598638	2.86456	0.00417594	0.0804755	no
gene:Zm00001d011789	-	8:161623973-161624864	WT	smk10	OK	8.92892	15.738	0.817698	-2.86414	0.00418138	0.0805139	no
gene:Zm00001d043181	-	3:190789274-190789817	WT	smk10	OK	15.5997	5.89622	-1.40366	2.86203	0.00420932	0.0809448	no
gene:Zm00001d017379	-	5:193879484-193884702	WT	smk10	OK	34.5637	21.1608	-0.707863	2.86182	0.0042122	0.0809448	no
gene:Zm00001d033050	-	1:248529925-248530474	WT	smk10	OK	22.7887	10.3305	-1.1414	2.86167	0.00421414	0.0809448	no
gene:Zm00001d046767	-	9:104954886-104960193	WT	smk10	OK	481.53	301.35	-0.676182	2.86122	0.00422019	0.0809944	no
gene:Zm00001d027928	-	1:17833119-17833935	WT	smk10	OK	5.09948	1.34528	-1.92244	2.86024	0.00423314	0.0811289	no
gene:Zm00001d021533	-	7:155259685-155261134	WT	smk10	OK	1.55295	0.168794	-3.20167	2.86017	0.00423414	0.0811289	no
gene:Zm00001d019156	-	7:19534999-19549755	WT	smk10	OK	7.21337	0.945298	-2.93183	2.85891	0.00425102	0.0813268	no
gene:Zm00001d019027	-	7:13225863-13228929	WT	smk10	OK	5.18685	1.54032	-1.75163	2.85888	0.00425143	0.0813268	no
gene:Zm00001d013221	-	5:6715038-6717199	WT	smk10	OK	31.3932	18.8793	-0.73365	2.85833	0.00425872	0.0813997	no
gene:Zm00001d020614	-	7:125133739-125135827	WT	smk10	OK	32.1444	48.4366	0.591528	-2.85788	0.00426482	0.0814498	no
gene:Zm00001d046642	-	9:100126398-100133689	WT	smk10	OK	34.8959	21.2107	-0.718264	2.85751	0.00426976	0.0814774	no
gene:Zm00001d037941	-	6:142909976-142911255	WT	smk10	OK	40.2321	22.6936	-0.826063	2.85696	0.00427717	0.0815523	no
gene:Zm00001d027875	-	1:16140363-16141359	WT	smk10	OK	11.1093	5.01838	-1.14648	2.85396	0.00431775	0.0822079	no
gene:Zm00001d014519	-	5:51447410-51449617	WT	smk10	OK	509.211	347.075	-0.553016	2.8539	0.00431859	0.0822079	no
gene:Zm00001d045296	-	9:18165497-18165851	WT	smk10	OK	42.628	19.0141	-1.16473	2.85164	0.00434943	0.0827276	no
gene:Zm00001d006171	-	2:200420126-200421725	WT	smk10	OK	1.23582	0.152549	-3.01813	2.85098	0.0043585	0.0828027	no
gene:Zm00001d037611	-	6:131705177-131706515	WT	smk10	OK	7.13964	3.28088	-1.12177	2.85083	0.00436046	0.0828027	no
gene:Zm00001d024778	-	10:87401368-87401545	WT	smk10	OK	4256.08	2612.83	-0.703915	2.85041	0.00436628	0.082846	no
gene:Zm00001d005396	-	2:172253191-172255990	WT	smk10	OK	28.0797	17.714	-0.664639	2.84629	0.00442316	0.0838571	no
gene:Zm00001d002610	-	2:16708567-16710668	WT	smk10	OK	3.61781	6.93367	0.938501	-2.84567	0.00443181	0.083953	no
gene:Zm00001d038304	-	6:154053715-154056057	WT	smk10	OK	16.1318	10.214	-0.65935	2.84485	0.00444329	0.0841024	no
gene:Zm00001d041889	-	3:142433004-142445365	WT	smk10	OK	9.39746	14.797	0.65496	-2.84356	0.00446124	0.0843738	no
gene:Zm00001d038194	-	6:151182318-151192052	WT	smk10	OK	23.1169	15.4726	-0.57923	2.83964	0.00451644	0.0853486	no
gene:Zm00001d002842	-	2:24286535-24291225	WT	smk10	OK	146.283	97.7933	-0.580956	2.83831	0.00453534	0.0856367	no
gene:Zm00001d029970	-	1:97044620-97046748	WT	smk10	OK	47.3018	30.8875	-0.614869	2.83727	0.00455014	0.0858466	no
gene:Zm00001d007489	-	2:232843575-232847278	WT	smk10	OK	6.35472	10.5659	0.733514	-2.83655	0.00456035	0.0859065	no
gene:Zm00001d021971	-	7:167276420-167277730	WT	smk10	OK	16.6527	9.38382	-0.827509	2.83653	0.00456066	0.0859065	no
gene:Zm00001d023874	-	10:25936464-25942972	WT	smk10	OK	86.1642	60.1136	-0.519397	2.83495	0.00458331	0.0862636	no
gene:Zm00001d011638	-	8:157105896-157112089	WT	smk10	OK	8.15338	4.26577	-0.934592	2.83245	0.00461931	0.0868287	no
gene:Zm00001d003584	-	2:49052847-49056045	WT	smk10	OK	12.231	6.13555	-0.995275	2.83235	0.00462076	0.0868287	no
gene:Zm00001d008700	-	8:17394722-17398865	WT	smk10	OK	2.55037	4.94772	0.956058	-2.83166	0.00463067	0.086945	no
gene:Zm00001d038267	-	6:152765548-152768497	WT	smk10	OK	92.9328	64.2193	-0.53318	2.83106	0.00463937	0.0870384	no
gene:Zm00001d008403	-	8:7619711-7621282	WT	smk10	OK	5.74102	2.70326	-1.08661	2.83068	0.00464487	0.0870718	no
gene:Zm00001d049940	-	4:54279507-54282162	WT	smk10	OK	23.7284	14.206	-0.740116	2.82943	0.00466303	0.0873421	no
gene:Zm00001d042699	-	3:177342648-177348724	WT	smk10	OK	12.2751	6.68632	-0.876454	2.82862	0.00467485	0.087444	no
gene:Zm00001d018126	-	5:214779469-214783034	WT	smk10	OK	9.88638	14.8783	0.589692	-2.82844	0.00467755	0.087444	no
gene:Zm00001d024593	-	10:79588607-79589422	WT	smk10	OK	46.6412	24.4562	-0.931405	2.82829	0.00467969	0.087444	no
gene:Zm00001d004705	-	2:132347741-132349421	WT	smk10	OK	1.58691	0.182188	-3.12272	2.8235	0.00475017	0.0886901	no
gene:Zm00001d043860	-	3:212349763-212355788	WT	smk10	OK	3.08672	5.49085	0.830957	-2.82242	0.00476624	0.0889191	no
gene:Zm00001d047272	-	9:124971830-124979656	WT	smk10	OK	42.0595	25.5676	-0.718113	2.82198	0.00477289	0.0889721	no
gene:Zm00001d044950	-	9:8102497-8103283	WT	smk10	OK	6.94191	2.3086	-1.58831	2.82128	0.00478321	0.0890934	no
gene:Zm00001d026291	-	10:142982966-142990366	WT	smk10	OK	11.4504	17.6185	0.621689	-2.82088	0.00478915	0.0891331	no
gene:Zm00001d030765	-	1:158954899-158958936	WT	smk10	OK	43.5817	29.3339	-0.571154	2.81977	0.00480586	0.0893294	no
gene:Zm00001d033169	-	1:252679841-252681785	WT	smk10	OK	6.58069	3.03616	-1.11599	2.81967	0.00480734	0.0893294	no
gene:Zm00001d029738	-	1:84664817-84666506	WT	smk10	OK	4.61552	1.49757	-1.62387	2.81887	0.00481936	0.0894816	no
gene:Zm00001d003848	-	2:62255455-62263760	WT	smk10	OK	7.89771	13.9267	0.818346	-2.8184	0.00482638	0.0895408	no
gene:Zm00001d048707	-	4:3787418-3789065	WT	smk10	OK	127.023	88.5484	-0.52055	2.81739	0.00484152	0.0896801	no
gene:Zm00001d031267	-	1:184397569-184400001	WT	smk10	OK	13.2508	8.05109	-0.718819	2.81735	0.00484211	0.0896801	no
gene:Zm00001d005694	-	2:183651911-183653332	WT	smk10	OK	57.7803	37.6982	-0.616082	2.8169	0.00484901	0.0896801	no
gene:Zm00001d053891	-	4:243143279-243151346	WT	smk10	OK	2.83331	4.30389	0.603154	-2.81688	0.00484923	0.0896801	no
gene:Zm00001d046690	-	9:102457599-102459803	WT	smk10	OK	11.7643	6.95481	-0.758332	2.81565	0.00486787	0.0899536	no
gene:Zm00001d014157	-	5:34361799-34364724	WT	smk10	OK	37.9653	23.6896	-0.680431	2.81487	0.00487963	0.0900997	no
gene:Zm00001d016059	-	5:141987592-141990287	WT	smk10	OK	50.6657	31.0517	-0.706334	2.81396	0.00489346	0.0902838	no
gene:Zm00001d023839	-	10:23898578-23909591	WT	smk10	OK	1.46871	2.63969	0.845819	-2.81123	0.00493523	0.0909827	no
gene:Zm00001d037479	-	6:126616441-126617184	WT	smk10	OK	165.64	113.589	-0.544223	2.81015	0.00495183	0.0912167	no
gene:Zm00001d028693	-	1:43343007-43345059	WT	smk10	OK	4.98483	1.97619	-1.33483	2.80961	0.00496021	0.0912992	no
gene:Zm00001d045085	-	9:12048352-12056997	WT	smk10	OK	92.9534	64.181	-0.534361	2.80769	0.00498984	0.0917721	no
gene:Zm00001d024927	-	10:95363429-95366568	WT	smk10	OK	9.54797	15.4417	0.693563	-2.80702	0.00500017	0.0918899	no
gene:Zm00001d048959	-	4:10754325-10760391	WT	smk10	OK	111.219	72.6108	-0.615147	2.80567	0.00502121	0.0922042	no
gene:Zm00001d017646	-	5:202983356-202984353	WT	smk10	OK	22.7692	13.1881	-0.787848	2.80482	0.0050344	0.0923737	no
gene:Zm00001d032748	-	1:237169275-237182149	WT	smk10	OK	36.0553	54.6145	0.599073	-2.80423	0.00504371	0.092472	no
gene:Zm00001d019039	-	7:13826134-13833785	WT	smk10	OK	30.2022	19.8673	-0.604256	2.80239	0.00507255	0.0929279	no
gene:Zm00001d022393	-	7:176666168-176668600	WT	smk10	OK	41.2609	26.9598	-0.613962	2.80109	0.00509308	0.0931449	no
gene:Zm00001d038229	-	6:152047565-152052815	WT	smk10	OK	15.6186	23.547	0.592273	-2.80101	0.00509427	0.0931449	no
gene:Zm00001d047354	-	9:127348750-127350991	WT	smk10	OK	69.0218	46.9946	-0.554559	2.80088	0.00509635	0.0931449	no
gene:Zm00001d044136	-	3:220098351-220104557	WT	smk10	OK	13.53	20.7992	0.62037	-2.80059	0.00510087	0.0931547	no
gene:Zm00001d049189	-	4:19765913-19766447	WT	smk10	OK	114.855	75.1148	-0.612644	2.79989	0.00511208	0.0932863	no
gene:Zm00001d043652	-	3:206061768-206065885	WT	smk10	OK	8.49817	13.6359	0.682181	-2.79963	0.00511606	0.0932863	no
gene:Zm00001d014017	-	5:28892600-28900562	WT	smk10	OK	48.5026	28.6318	-0.760443	2.79861	0.00513231	0.0935096	no
gene:Zm00001d013010	-	5:3162430-3171017	WT	smk10	OK	46.8034	30.7261	-0.607147	2.79801	0.00514184	0.0936103	no
gene:Zm00001d031423	-	1:189593204-189593937	WT	smk10	OK	55.6015	34.5527	-0.686325	2.79776	0.00514589	0.0936112	no
gene:Zm00001d015036	-	5:72869352-72873307	WT	smk10	OK	35.1243	53.7684	0.614291	-2.79723	0.00515433	0.0936918	no
gene:Zm00001d001868	-	2:2108589-2111200	WT	smk10	OK	23.5831	15.7952	-0.578267	2.79625	0.00516989	0.0939016	no
gene:Zm00001d052323	-	4:187098713-187102249	WT	smk10	OK	4.34267	7.36726	0.762545	-2.79482	0.00519292	0.0942467	no
gene:Zm00001d017537	-	5:198956549-198960993	WT	smk10	OK	6.92092	3.26483	-1.08396	2.79305	0.00522133	0.0946888	no
gene:Zm00001d043096	-	3:189145999-189147501	WT	smk10	OK	11.8043	5.81634	-1.02113	2.79249	0.00523047	0.094781	no
gene:Zm00001d048843	-	4:6233383-6234460	WT	smk10	OK	8.02894	14.757	0.87812	-2.79199	0.00523844	0.0948101	no
gene:Zm00001d031727	-	1:199715757-199718643	WT	smk10	OK	478.039	303.917	-0.653451	2.79181	0.00524147	0.0948101	no
gene:Zm00001d008200	-	8:985127-985854	WT	smk10	OK	18.8272	9.32511	-1.01362	2.79164	0.00524424	0.0948101	no
gene:Zm00001d036671	-	6:97223886-97224333	WT	smk10	OK	9.90426	2.2215	-2.15652	2.79041	0.00526409	0.0950953	no
gene:Zm00001d050179	-	4:71069807-71072994	WT	smk10	OK	219.55	152.698	-0.52387	2.7888	0.0052903	0.0954951	no
gene:Zm00001d015300	-	5:83323890-83326591	WT	smk10	OK	203.381	140.74	-0.531152	2.78816	0.00530079	0.0956105	no
gene:Zm00001d033846	-	1:275610675-275610975	WT	smk10	OK	16.5589	2.7351	-2.59794	2.78724	0.00531594	0.0958098	no
gene:Zm00001d048474	-	9:156960597-156980213	WT	smk10	OK	62.3055	41.4445	-0.588179	2.78642	0.00532937	0.095978	no
gene:Zm00001d021064	-	7:141949475-141951690	WT	smk10	OK	128.12	184.26	0.524245	-2.78542	0.00534579	0.0961715	no
gene:Zm00001d050974	-	4:134742631-134745145	WT	smk10	OK	4.3298	1.91821	-1.17454	2.78525	0.00534858	0.0961715	no
gene:Zm00001d018507	-	5:222067939-222071136	WT	smk10	OK	68.2569	45.7929	-0.575852	2.78502	0.00535246	0.0961715	no
gene:Zm00001d044065	-	3:218260053-218261481	WT	smk10	OK	9.4841	4.78806	-0.986068	2.78351	0.00537749	0.096547	no
gene:Zm00001d039065	-	6:169491184-169496107	WT	smk10	OK	18.9032	11.5497	-0.710782	2.78154	0.0054102	0.0970597	no
gene:Zm00001d022380	-	7:176458893-176460507	WT	smk10	OK	2.53525	0.78728	-1.68718	2.7807	0.0054242	0.0971626	no
gene:Zm00001d030103	-	1:105862946-105867700	WT	smk10	OK	19.2839	11.3457	-0.765249	2.7807	0.00542425	0.0971627	no
gene:Zm00001d036875	-	6:105403057-105408687	WT	smk10	OK	2.28212	0.877728	-1.37853	2.77788	0.00547153	0.0978646	no
gene:Zm00001d009570	-	8:71232542-71233457	WT	smk10	OK	3.1568	0.900892	-1.80904	2.77786	0.00547181	0.0978646	no
gene:Zm00001d039607	-	3:8849003-8850470	WT	smk10	OK	2.38591	0.583553	-2.0316	2.77713	0.00548416	0.0979324	no
gene:Zm00001d031773	-	1:201397642-201398823	WT	smk10	OK	5.20335	1.65092	-1.65617	2.77694	0.00548738	0.0979324	no
gene:Zm00001d053212	-	4:220417151-220419734	WT	smk10	OK	28.4126	18.8961	-0.588447	2.77679	0.0054898	0.0979324	no
gene:Zm00001d036846	-	6:103649244-103650295	WT	smk10	OK	0.887827	0	-1.79769e+308	-1.79769e+308	0.00549236	0.0979324	no
gene:Zm00001d053926	-	4:243692663-243693167	WT	smk10	OK	19.3376	7.92396	-1.28711	2.77633	0.00549761	0.0979514	no
gene:Zm00001d049826	-	4:46705235-46707933	WT	smk10	OK	204.094	142.882	-0.514411	2.77543	0.00551288	0.0981487	no
gene:Zm00001d024379	-	10:68164947-68165808	WT	smk10	OK	145.329	101.429	-0.51885	2.77407	0.00553603	0.0984858	no
gene:Zm00001d008782	-	8:19837107-19840416	WT	smk10	OK	18.0964	11.7474	-0.623357	2.77326	0.00554974	0.0986546	no
gene:Zm00001d015084	-	5:74823508-74826236	WT	smk10	OK	17.5363	11.2251	-0.64361	2.7698	0.00560915	0.0996187	no
gene:Zm00001d043520	-	3:202661049-202663881	WT	smk10	OK	5.1537	2.07059	-1.31557	2.7696	0.0056125	0.0996187	no
gene:Zm00001d052950	-	4:206094010-206095432	WT	smk10	OK	158.349	110.333	-0.521236	2.7691	0.00562117	0.0996969	no
gene:Zm00001d048896	-	4:7259956-7263342	WT	smk10	OK	38.7029	21.5951	-0.841736	2.76548	0.00568386	0.100676	no
gene:Zm00001d039259	-	3:697980-705353	WT	smk10	OK	9.46134	5.14554	-0.878723	2.76542	0.00568499	0.100676	no
gene:Zm00001d046004	-	9:53385949-53388295	WT	smk10	OK	20.1783	12.1705	-0.729417	2.76397	0.00571032	0.101048	no
gene:Zm00001d042074	-	3:149689420-149700461	WT	smk10	OK	9.00224	13.0351	0.534043	-2.76305	0.00572648	0.101257	no
gene:Zm00001d002287	-	2:9614923-9621258	WT	smk10	OK	3.29938	5.406	0.712366	-2.7622	0.00574126	0.101399	no
gene:Zm00001d002878	-	2:25538720-25541083	WT	smk10	OK	53.8625	33.0457	-0.704821	2.7621	0.00574315	0.101399	no
gene:Zm00001d016520	-	5:165944431-165950570	WT	smk10	OK	17.1491	11.3572	-0.594522	2.76174	0.00574936	0.101431	no
gene:Zm00001d022438	-	7:177702900-177704949	WT	smk10	OK	178.504	125.309	-0.510469	2.7615	0.00575364	0.101431	no
gene:Zm00001d033468	-	1:263520018-263524584	WT	smk10	OK	50.7519	33.1517	-0.614376	2.76091	0.00576402	0.101537	no
gene:Zm00001d039016	-	6:168723798-168725535	WT	smk10	OK	26.1464	16.511	-0.663178	2.76061	0.00576937	0.101555	no
gene:Zm00001d045476	-	9:23630222-23636103	WT	smk10	OK	23.1235	10.8402	-1.09296	2.75793	0.00581694	0.102315	no
gene:Zm00001d033061	-	1:249093562-249101622	WT	smk10	OK	4.98767	2.49076	-1.00178	2.75555	0.00585935	0.102984	no
gene:Zm00001d022307	-	7:174845531-174847522	WT	smk10	OK	52.2565	33.1211	-0.657859	2.75513	0.00586684	0.103002	no
gene:Zm00001d012532	-	8:176203819-176207127	WT	smk10	OK	41.3271	29.0466	-0.508718	2.75493	0.00587046	0.103002	no
gene:Zm00001d002549	-	2:15219898-15220932	WT	smk10	OK	5.92269	1.13233	-2.38695	2.75476	0.0058736	0.103002	no
gene:Zm00001d024784	-	10:87959346-87976336	WT	smk10	OK	2.16534	4.68251	1.11269	-2.75444	0.00587921	0.103023	no
gene:GRMZM5G851769	-	Mt:267744-269870	WT	smk10	OK	0.189456	0.791835	2.06334	-2.75345	0.00589712	0.103259	no
gene:Zm00001d007609	-	2:236212340-236213513	WT	smk10	OK	14.365	7.85795	-0.870333	2.75225	0.00591875	0.10356	no
gene:Zm00001d052143	-	4:180850997-180870719	WT	smk10	OK	2.06879	3.47863	0.749733	-2.75186	0.00592585	0.103607	no
gene:Zm00001d036110	-	6:72620451-72624281	WT	smk10	OK	5.13256	2.45714	-1.0627	2.75117	0.00593821	0.103746	no
gene:Zm00001d014690	-	5:59249983-59258522	WT	smk10	OK	17.3795	25.9124	0.576255	-2.75054	0.00594977	0.10387	no
gene:Zm00001d053626	-	4:237108970-237110604	WT	smk10	OK	10.4852	4.21251	-1.3156	2.74951	0.00596844	0.104088	no
gene:Zm00001d010724	-	8:125953883-125957239	WT	smk10	OK	38.5712	26.6408	-0.533886	2.74936	0.00597115	0.104088	no
gene:Zm00001d048317	-	9:154459209-154461209	WT	smk10	OK	88.2795	61.0758	-0.531478	2.74839	0.00598884	0.104318	no
gene:Zm00001d021831	-	7:164100461-164102432	WT	smk10	OK	15.6986	23.4164	0.576886	-2.747	0.0060143	0.104595	no
gene:Zm00001d024265	-	10:60015947-60017307	WT	smk10	OK	27.1	17.3161	-0.646175	2.74693	0.00601562	0.104595	no
gene:Zm00001d004708	-	2:132579698-132581191	WT	smk10	OK	10.0379	5.7702	-0.798757	2.74679	0.00601814	0.104595	no
gene:Zm00001d011969	-	8:165320637-165322096	WT	smk10	OK	61.2485	41.9707	-0.545293	2.74654	0.00602276	0.104597	no
gene:Zm00001d034077	-	1:283422353-283423470	WT	smk10	OK	88.5713	61.1118	-0.535388	2.74591	0.00603437	0.104665	no
gene:Zm00001d049369	-	4:28013683-28016851	WT	smk10	OK	16.9069	9.80857	-0.7855	2.74584	0.00603559	0.104665	no
gene:Zm00001d019573	CAF1	7:43781037-43811942	WT	smk10	OK	2.12631	1.07995	-0.977394	2.7453	0.00604547	0.104758	no
gene:Zm00001d023387	-	10:4374701-4375148	WT	smk10	OK	2.98814	0	-1.79769e+308	-1.79769e+308	0.00606754	0.104943	no
gene:Zm00001d033459	-	1:263294916-263296681	WT	smk10	OK	13.9163	7.58373	-0.875793	2.7441	0.00606766	0.104943	no
gene:Zm00001d006608	-	2:212460727-212464470	WT	smk10	OK	13.7011	7.7558	-0.820944	2.744	0.0060696	0.104943	no
gene:Zm00001d004389	-	2:108158837-108160344	WT	smk10	OK	18.4713	11.4	-0.696257	2.7427	0.00609355	0.105279	no
gene:Zm00001d030464	-	1:134521007-134522680	WT	smk10	OK	1.55303	0.278593	-2.47885	2.74229	0.00610132	0.105336	no
gene:Zm00001d038852	-	6:165889540-165893007	WT	smk10	OK	8.3363	4.65537	-0.84051	2.73889	0.00616472	0.106352	no
gene:Zm00001d035455	-	6:26712932-26714735	WT	smk10	OK	40.4911	58.3561	0.527279	-2.7385	0.00617208	0.1064	no
gene:Zm00001d005769	-	2:187446020-187452551	WT	smk10	OK	0.507594	1.3745	1.43715	-2.73797	0.00618192	0.106491	no
gene:Zm00001d019518	-	7:39337831-39338887	WT	smk10	OK	4.73676	1.32939	-1.83313	2.73667	0.00620641	0.106834	no
gene:Zm00001d007161	-	2:223601901-223603313	WT	smk10	OK	2.95842	7.78247	1.3954	-2.736	0.00621916	0.106975	no
gene:Zm00001d030222	-	1:114052701-114073743	WT	smk10	OK	4.75509	10.7516	1.177	-2.73371	0.00626258	0.107643	no
gene:Zm00001d045817	-	9:41020489-41022490	WT	smk10	OK	0.843018	0	-1.79769e+308	-1.79769e+308	0.00631131	0.108383	no
gene:Zm00001d051544	-	4:162017523-162021747	WT	smk10	OK	10.0389	15.0106	0.580378	-2.73097	0.00631492	0.108383	no
gene:Zm00001d015777	-	5:118463713-118464650	WT	smk10	OK	9.39238	3.60852	-1.38008	2.72876	0.00635722	0.109029	no
gene:Zm00001d012036	SPS	8:166917605-166923260	WT	smk10	OK	15.152	21.6352	0.513874	-2.72808	0.00637049	0.109118	no
gene:Zm00001d048957	-	4:10671836-10673065	WT	smk10	OK	48.7024	30.4633	-0.676917	2.72801	0.00637174	0.109118	no
gene:Zm00001d031312	-	1:185850814-185852753	WT	smk10	OK	1.55104	3.79411	1.29052	-2.72743	0.00638291	0.109191	no
gene:Zm00001d043195	-	3:191223560-191226510	WT	smk10	OK	75.3289	52.9906	-0.507469	2.72731	0.00638535	0.109191	no
gene:Zm00001d030995	-	1:172452607-172457478	WT	smk10	OK	2.18802	5.31064	1.27926	-2.72691	0.00639297	0.109241	no
gene:Zm00001d016581	-	5:168223686-168255407	WT	smk10	OK	4.37902	6.67735	0.608668	-2.72516	0.00642705	0.109704	no
gene:GRMZM5G867512	-	Mt:273330-275849	WT	smk10	OK	0.0234373	0.571433	4.6077	-2.72504	0.00642944	0.109704	no
gene:Zm00001d049872	-	4:49828070-49838035	WT	smk10	OK	5.61562	8.73865	0.637966	-2.72287	0.00647167	0.110344	no
gene:Zm00001d028751	-	1:45508892-45512288	WT	smk10	OK	1.03019	2.45808	1.25462	-2.72222	0.00648455	0.110483	no
gene:Zm00001d019376	-	7:30724556-30745574	WT	smk10	OK	2.51738	4.20546	0.740341	-2.72	0.00652823	0.111146	no
gene:Zm00001d023810	-	10:22804034-22808448	WT	smk10	OK	9.7487	14.3317	0.555932	-2.71791	0.00656957	0.111717	no
gene:Zm00001d005935	-	2:193316219-193317065	WT	smk10	OK	2.40923	0.177794	-3.7603	2.71782	0.0065713	0.111717	no
gene:Zm00001d002545	-	2:15128165-15131434	WT	smk10	OK	4.19111	1.67283	-1.32504	2.71742	0.00657924	0.111771	no
gene:Zm00001d044119	-	3:219820444-219822125	WT	smk10	OK	2.39153	0.502998	-2.24931	2.71716	0.00658441	0.111777	no
gene:Zm00001d020610	-	7:124955397-124956066	WT	smk10	OK	3.53205	0.47477	-2.8952	2.71536	0.00662039	0.112306	no
gene:Zm00001d003866	-	2:63973911-63976292	WT	smk10	OK	1.98353	0.515379	-1.94437	2.71504	0.00662671	0.112332	no
gene:Zm00001d040504	-	3:47292180-47293995	WT	smk10	OK	18.4376	10.596	-0.799127	2.71466	0.00663441	0.112364	no
gene:Zm00001d001700	-	5:186597490-186600397	WT	smk10	OK	16.8048	8.58271	-0.969372	2.71447	0.00663821	0.112364	no
gene:Zm00001d016991	-	5:182159461-182159776	WT	smk10	OK	17.3861	3.73569	-2.21848	2.71211	0.00668567	0.113069	no
gene:Zm00001d028603	-	1:40510525-40516015	WT	smk10	OK	17.9514	12.022	-0.57842	2.71192	0.00668953	0.113069	no
gene:Zm00001d025023	-	10:100055457-100060317	WT	smk10	OK	8.25441	4.21948	-0.968099	2.71086	0.00671084	0.113347	no
gene:Zm00001d001946	-	2:3397866-3402119	WT	smk10	OK	46.6632	30.575	-0.609931	2.70912	0.00674619	0.113862	no
gene:Zm00001d052015	-	4:176587505-176587964	WT	smk10	OK	5.36393	0.601938	-3.1556	2.70779	0.00677321	0.114236	no
gene:Zm00001d019450	-	7:34347109-34350538	WT	smk10	OK	2.19522	4.10254	0.902154	-2.70705	0.00678844	0.11441	no
gene:Zm00001d038815	-	6:165173444-165179189	WT	smk10	OK	8.73813	5.80975	-0.588847	2.70587	0.00681256	0.114686	no
gene:Zm00001d015559	-	5:97471868-97474547	WT	smk10	OK	63.3494	44.4212	-0.512082	2.70577	0.00681462	0.114686	no
gene:Zm00001d013615	-	5:15493284-15495021	WT	smk10	OK	15.3786	8.90622	-0.788034	2.70535	0.00682326	0.114749	no
gene:Zm00001d033777	-	1:273462133-273466455	WT	smk10	OK	34.9334	24.2874	-0.524402	2.7031	0.00686962	0.1154	no
gene:Zm00001d003334	-	2:40564801-40567943	WT	smk10	OK	7.81603	4.01007	-0.962808	2.70299	0.00687186	0.1154	no
gene:Zm00001d001078	-	7:3204146-3205217	WT	smk10	OK	4.90198	9.1514	0.900627	-2.7012	0.00690898	0.115928	no
gene:Zm00001d028572	-	1:39461168-39464573	WT	smk10	OK	40.5281	24.6358	-0.718164	2.701	0.00691323	0.115928	no
gene:Zm00001d033419	-	1:262565234-262566607	WT	smk10	OK	13.8879	7.80153	-0.832	2.70034	0.00692694	0.116075	no
gene:Zm00001d039520	-	3:6768567-6770834	WT	smk10	OK	9.76603	5.56757	-0.810724	2.69999	0.0069342	0.116088	no
gene:Zm00001d011649	-	8:157447786-157449229	WT	smk10	OK	54.2748	77.4762	0.513472	-2.69982	0.00693766	0.116088	no
gene:Zm00001d010336	-	8:110250081-110255517	WT	smk10	OK	7.72287	3.78383	-1.02929	2.69877	0.00695962	0.116372	no
gene:Zm00001d029740	-	1:84849114-84851294	WT	smk10	OK	29.4012	18.7064	-0.652345	2.69796	0.00697657	0.116572	no
gene:Zm00001d020983	-	7:139018843-139024560	WT	smk10	OK	88.1255	61.2477	-0.524903	2.69759	0.00698434	0.116618	no
gene:Zm00001d048294	-	9:154025283-154025704	WT	smk10	OK	22.7129	9.60867	-1.2411	2.69413	0.00705724	0.117725	no
gene:Zm00001d033714	-	1:271994540-271996227	WT	smk10	OK	11.3714	6.7095	-0.761138	2.69397	0.00706068	0.117725	no
gene:Zm00001d006647	-	2:213345739-213349165	WT	smk10	OK	63.2857	41.005	-0.626082	2.69366	0.00706713	0.117749	no
gene:Zm00001d028968	-	1:53190336-53190834	WT	smk10	OK	8.74611	2.40847	-1.86053	2.69342	0.00707223	0.11775	no
gene:Zm00001d052760	-	4:199963307-199964048	WT	smk10	OK	16.3213	7.84238	-1.05739	2.69305	0.00708025	0.117799	no
gene:Zm00001d020794	-	7:132947390-132948359	WT	smk10	OK	53.657	35.0954	-0.612484	2.69212	0.00709985	0.117956	no
gene:Zm00001d003972	-	2:72963457-72964670	WT	smk10	OK	0.237174	1.37542	2.53585	-2.69196	0.00710344	0.117956	no
gene:Zm00001d042454	-	3:168343336-168345376	WT	smk10	OK	23.3496	13.7739	-0.761461	2.69189	0.00710481	0.117956	no
gene:Zm00001d043183	-	3:190815533-190816511	WT	smk10	OK	49.6997	33.9888	-0.548177	2.69118	0.00711998	0.118124	no
gene:Zm00001d052673	C2	4:196893202-196896534	WT	smk10	OK	10.0735	5.2281	-0.946211	2.69038	0.00713704	0.118267	no
gene:Zm00001d046852	-	9:108405268-108408793	WT	smk10	OK	4.19194	1.80731	-1.21378	2.6903	0.00713875	0.118267	no
gene:Zm00001d014455	-	5:48031605-48033356	WT	smk10	OK	1.27708	0.208044	-2.61789	2.68936	0.00715888	0.118398	no
gene:Zm00001d018641	-	7:1462743-1464165	WT	smk10	OK	133.857	95.136	-0.49263	2.68928	0.00716053	0.118398	no
gene:Zm00001d025086	-	10:103047048-103059527	WT	smk10	OK	1.20454	6.43073	2.4165	-2.68923	0.00716181	0.118398	no
gene:Zm00001d032687	-	1:234436547-234441205	WT	smk10	OK	25.2766	15.9185	-0.667097	2.68862	0.00717478	0.118528	no
gene:Zm00001d007650	-	2:236920939-236929073	WT	smk10	OK	23.9838	16.6938	-0.522751	2.68812	0.00718549	0.118576	no
gene:Zm00001d020543	-	7:121726370-121727549	WT	smk10	OK	2.69605	5.76883	1.09743	-2.68801	0.00718782	0.118576	no
gene:Zm00001d008817	-	8:21509524-21515943	WT	smk10	OK	4.44898	2.4479	-0.861929	2.68761	0.00719649	0.118632	no
gene:Zm00001d039638	-	3:9873988-9877437	WT	smk10	OK	3.76678	5.92875	0.654398	-2.68739	0.00720132	0.118632	no
gene:Zm00001d046632	-	9:99815017-99815932	WT	smk10	OK	27.7243	16.6684	-0.734036	2.68714	0.00720671	0.118637	no
gene:Zm00001d006371	-	2:205959668-205971341	WT	smk10	OK	16.0454	24.7229	0.623689	-2.68564	0.00723904	0.119085	no
gene:Zm00001d036360	-	6:85712834-85716668	WT	smk10	OK	5.74759	9.13258	0.668066	-2.68489	0.00725547	0.119271	no
gene:Zm00001d036216	-	6:77518950-77521071	WT	smk10	OK	5.29103	2.80302	-0.916564	2.68445	0.00726494	0.119343	no
gene:Zm00001d027710	-	1:11715888-11717774	WT	smk10	OK	2.62524	0.860382	-1.6094	2.68404	0.00727379	0.119405	no
gene:Zm00001d004614	-	2:121848850-121849602	WT	smk10	OK	12.6587	4.13382	-1.61458	2.68348	0.00728611	0.119523	no
gene:Zm00001d045649	-	9:30986810-30987830	WT	smk10	OK	36.1397	53.5959	0.568537	-2.68182	0.0073222	0.120031	no
gene:Zm00001d005002	-	2:153238643-153242689	WT	smk10	OK	1.11682	0.177712	-2.65178	2.68075	0.00734564	0.120331	no
gene:Zm00001d011223	-	8:143496323-143502314	WT	smk10	OK	20.9492	31.6726	0.596338	-2.68042	0.00735309	0.120347	no
gene:Zm00001d026642	-	10:149278821-149280179	WT	smk10	OK	188.024	133.183	-0.49751	2.68024	0.00735695	0.120347	no
gene:Zm00001d037710	-	6:134664171-134665749	WT	smk10	OK	0.608555	1.77234	1.54219	-2.67986	0.00736521	0.120383	no
gene:Zm00001d005684	-	2:183288689-183291321	WT	smk10	OK	7.89632	4.63875	-0.767444	2.67945	0.00737435	0.120383	no
gene:Zm00001d013746	-	5:19171912-19174748	WT	smk10	OK	3.34849	1.63767	-1.03187	2.67944	0.00737459	0.120383	no
gene:Zm00001d044540	-	3:231327720-231332840	WT	smk10	OK	8.8283	12.8699	0.543788	-2.67893	0.00738575	0.120481	no
gene:Zm00001d042245	-	3:157384332-157385709	WT	smk10	OK	14.3174	8.61258	-0.733251	2.67754	0.0074164	0.120784	no
gene:Zm00001d009690	-	8:76114807-76124300	WT	smk10	OK	9.93602	14.1261	0.507627	-2.67709	0.0074265	0.120784	no
gene:Zm00001d042540	-	3:171277703-171281453	WT	smk10	OK	185.908	414.549	1.15696	-2.67707	0.007427	0.120784	no
gene:Zm00001d010586	-	8:121034170-121034963	WT	smk10	OK	5.72969	0.230269	-4.63706	2.67697	0.00742904	0.120784	no
gene:Zm00001d005657	-	2:182382404-182383968	WT	smk10	OK	12.41	19.6608	0.663828	-2.67692	0.00743018	0.120784	no
gene:Zm00001d010662	-	8:123263371-123266229	WT	smk10	OK	6.95902	3.4675	-1.00499	2.6763	0.00744407	0.120926	no
gene:Zm00001d020395	-	7:111178018-111180173	WT	smk10	OK	15.2486	8.23994	-0.88797	2.6758	0.00745521	0.121023	no
gene:Zm00001d037607	-	6:131561416-131562772	WT	smk10	OK	1.35212	0.140283	-3.26881	2.67387	0.00749809	0.121635	no
gene:Zm00001d021303	-	7:148332482-148336874	WT	smk10	OK	21.692	13.9949	-0.632263	2.67335	0.00750969	0.121738	no
gene:Zm00001d046866	-	9:108596391-108599547	WT	smk10	OK	71.1676	50.0237	-0.508609	2.6718	0.00754447	0.122217	no
gene:Zm00001d005934	-	2:193307733-193311021	WT	smk10	OK	55.7644	38.4849	-0.535051	2.67108	0.00756068	0.122395	no
gene:Zm00001d035595	-	6:35975615-35978715	WT	smk10	OK	126.005	87.8542	-0.520303	2.6707	0.00756939	0.122451	no
gene:Zm00001d009027	-	8:30676240-30681712	WT	smk10	OK	17.4578	9.90626	-0.817463	2.66994	0.00758655	0.122565	no
gene:Zm00001d038352	-	6:155011566-155014793	WT	smk10	OK	4.74428	1.84638	-1.36149	2.66992	0.00758692	0.122565	no
gene:Zm00001d002859	-	2:24840670-24844622	WT	smk10	OK	29.3602	19.5192	-0.588966	2.66899	0.00760789	0.122789	no
gene:Zm00001d043097	-	3:189160210-189160861	WT	smk10	OK	23.3554	12.2142	-0.935194	2.66884	0.0076113	0.122789	no
gene:Zm00001d038164	-	6:150068989-150075970	WT	smk10	NOTEST	0.475417	0	-1.79769e+308	-1.79769e+308	0.00761607	1	no
gene:Zm00001d045784	-	9:38914712-38917486	WT	smk10	OK	111.869	78.4117	-0.512664	2.66759	0.00763971	0.123163	no
gene:Zm00001d051525	-	4:161345009-161349694	WT	smk10	OK	4.24329	7.56933	0.834984	-2.66724	0.00764766	0.123206	no
gene:Zm00001d005742	-	2:185588362-185590379	WT	smk10	OK	4.72669	0.492414	-3.26289	2.66701	0.00765299	0.123207	no
gene:Zm00001d043430	-	3:199604216-199605056	WT	smk10	OK	111.817	77.9109	-0.521241	2.66319	0.00774033	0.124527	no
gene:Zm00001d017274	-	5:191418710-191422345	WT	smk10	OK	224.354	154.361	-0.539463	2.66269	0.00775193	0.124628	no
gene:Zm00001d044599	-	3:233046741-233055445	WT	smk10	OK	13.0642	7.86772	-0.731603	2.66195	0.00776901	0.124755	no
gene:Zm00001d014405	-	5:44701127-44705362	WT	smk10	OK	24.984	16.8323	-0.569771	2.66188	0.0077705	0.124755	no
gene:Zm00001d022262	-	7:173865213-173867192	WT	smk10	OK	0.908837	2.55492	1.49119	-2.66071	0.00779762	0.125104	no
gene:Zm00001d043075	-	3:188435276-188444488	WT	smk10	OK	4.51972	7.27142	0.686002	-2.65995	0.00781532	0.125302	no
gene:Zm00001d046596	-	9:97904169-97905084	WT	smk10	OK	47.2986	69.3352	0.55179	-2.65957	0.00782397	0.125355	no
gene:Zm00001d046718	-	9:103268034-103270103	WT	smk10	OK	55.6228	38.7604	-0.521095	2.65934	0.0078293	0.125355	no
gene:Zm00001d017276	-	5:191474695-191476810	WT	smk10	OK	1.55682	3.43092	1.13999	-2.65873	0.00784368	0.125499	no
gene:Zm00001d048481	-	9:157030532-157034917	WT	smk10	OK	14.8855	9.80325	-0.602572	2.65829	0.00785378	0.125575	no
gene:Zm00001d018600	-	7:471984-481301	WT	smk10	OK	0.381814	1.56591	2.03606	-2.65669	0.00789122	0.126087	no
gene:Zm00001d033287	-	1:257636496-257639583	WT	smk10	OK	15.5037	8.27192	-0.906322	2.65381	0.00795895	0.127013	no
gene:Zm00001d047779	-	9:141540109-141541136	WT	smk10	OK	8.82679	4.33206	-1.02684	2.65354	0.00796515	0.127013	no
gene:Zm00001d048812	-	4:5897750-5898554	WT	smk10	OK	0.809665	0	-1.79769e+308	-1.79769e+308	0.0079655	0.127013	no
gene:Zm00001d025037	-	10:100955561-100957474	WT	smk10	OK	9.9245	6.0505	-0.71394	2.65294	0.0079793	0.127094	no
gene:Zm00001d021386	-	7:150642386-150642920	WT	smk10	OK	293.233	207.216	-0.500915	2.65273	0.00798432	0.127094	no
gene:Zm00001d031778	-	1:201515267-201517431	WT	smk10	OK	1.00018	0.191159	-2.38741	2.65262	0.00798687	0.127094	no
gene:Zm00001d013259	-	5:7240612-7258833	WT	smk10	OK	25.2081	16.2004	-0.637861	2.65168	0.00800933	0.127345	no
gene:Zm00001d009087	-	8:35609374-35611412	WT	smk10	OK	4.85814	0.842632	-2.52743	2.6515	0.00801352	0.127345	no
gene:Zm00001d024605	-	10:80137464-80140638	WT	smk10	OK	9.60018	5.9478	-0.690706	2.64989	0.00805169	0.127864	no
gene:Zm00001d027973	-	1:18907930-18909955	WT	smk10	OK	11.6005	5.86966	-0.98284	2.64902	0.00807248	0.128107	no
gene:Zm00001d028299	-	1:29671336-29676427	WT	smk10	OK	53.1204	36.765	-0.530931	2.64836	0.00808841	0.12822	no
gene:Zm00001d026518	-	10:147474668-147476975	WT	smk10	OK	21.9504	13.732	-0.676703	2.64806	0.00809554	0.12822	no
gene:Zm00001d015636	-	5:102367241-102368549	WT	smk10	OK	3.44785	1.0573	-1.70532	2.64803	0.00809617	0.12822	no
gene:Zm00001d015319	-	5:84424634-84426697	WT	smk10	OK	14.4988	9.34477	-0.633701	2.64781	0.00810153	0.12822	no
gene:Zm00001d004691	-	2:131619679-131622816	WT	smk10	OK	7.18953	4.09067	-0.813561	2.6472	0.0081162	0.128366	no
gene:Zm00001d027763	-	1:13052385-13053952	WT	smk10	OK	94.3072	66.9281	-0.494757	2.64696	0.00812194	0.12837	no
gene:Zm00001d052452	-	4:190313658-190322111	WT	smk10	OK	47.5873	32.7368	-0.539665	2.64638	0.00813577	0.128416	no
gene:Zm00001d053560	-	4:234188218-234192183	WT	smk10	OK	55.5814	37.6189	-0.563145	2.64638	0.0081359	0.128416	no
gene:Zm00001d052263	-	4:185228833-185234452	WT	smk10	OK	2.88529	4.99666	0.792246	-2.64336	0.00820881	0.12948	no
gene:Zm00001d016933	-	5:180363905-180366525	WT	smk10	OK	1.19578	2.58283	1.111	-2.6431	0.00821515	0.129492	no
gene:Zm00001d027539	-	1:7844325-7845737	WT	smk10	OK	5.42809	0.560318	-3.27613	2.64218	0.00823733	0.129636	no
gene:Zm00001d032744	-	1:237053884-237058557	WT	smk10	OK	15.8178	10.3771	-0.608149	2.64214	0.00823841	0.129636	no
gene:Zm00001d038280	-	6:153171028-153172387	WT	smk10	OK	10.3705	5.52912	-0.907357	2.64201	0.00824156	0.129636	no
gene:Zm00001d036567	-	6:92808874-92811320	WT	smk10	OK	98.4281	66.9113	-0.556822	2.64181	0.00824643	0.129636	no
gene:Zm00001d045162	-	9:14780004-14781306	WT	smk10	OK	11.2725	6.90562	-0.706962	2.64139	0.00825676	0.129711	no
gene:Zm00001d007118	-	2:222719141-222722663	WT	smk10	OK	151.781	104.573	-0.537478	2.64077	0.00827187	0.129861	no
gene:Zm00001d045114	-	9:13155112-13156743	WT	smk10	OK	0.396952	1.94598	2.29346	-2.64045	0.00827966	0.129896	no
gene:Zm00001d017730	-	5:205467076-205473131	WT	smk10	OK	11.6165	7.04122	-0.722276	2.63971	0.0082978	0.130072	no
gene:Zm00001d006639	-	2:213114824-213115853	WT	smk10	OK	4.3868	9.24279	1.07516	-2.63953	0.00830201	0.130072	no
gene:Zm00001d029783	-	1:86734086-86736135	WT	smk10	OK	26.8184	15.9246	-0.75197	2.63764	0.00834855	0.130714	no
gene:Zm00001d042288	-	3:159141394-159142793	WT	smk10	OK	73.6944	49.536	-0.573079	2.63724	0.00835827	0.130778	no
gene:Zm00001d029361	-	1:67435965-67442277	WT	smk10	OK	35.4357	22.0304	-0.685708	2.63699	0.00836455	0.130789	no
gene:Zm00001d038563	-	6:159913153-159914041	WT	smk10	OK	4.09915	0.984209	-2.05829	2.63658	0.00837453	0.130858	no
gene:Zm00001d010920	-	8:133482822-133486240	WT	smk10	OK	173.601	122.36	-0.50464	2.63633	0.00838092	0.13087	no
gene:Zm00001d047799	-	9:142104071-142106918	WT	smk10	OK	1.70335	0.284695	-2.58088	2.63562	0.00839836	0.130954	no
gene:Zm00001d004361	-	2:106288123-106297306	WT	smk10	OK	7.44206	10.5939	0.509454	-2.63549	0.0084017	0.130954	no
gene:Zm00001d053593	-	4:235753191-235761802	WT	smk10	OK	383.351	243.155	-0.656789	2.63543	0.00840312	0.130954	no
gene:Zm00001d003930	-	2:69687745-69688277	WT	smk10	OK	10.1981	2.80785	-1.86077	2.63458	0.00842407	0.131193	no
gene:Zm00001d042922	-	3:184004258-184007974	WT	smk10	OK	3.71256	1.46395	-1.34255	2.63349	0.00845127	0.131529	no
gene:Zm00001d043128	-	3:189863954-189864845	WT	smk10	OK	20.4192	11.4618	-0.833092	2.63301	0.0084633	0.131629	no
gene:Zm00001d038511	-	6:158957755-158969636	WT	smk10	OK	15.5164	9.60423	-0.692048	2.63278	0.00846892	0.131629	no
gene:Zm00001d022139	-	7:171049644-171052026	WT	smk10	OK	135.527	193.581	0.514351	-2.63171	0.00849553	0.131954	no
gene:Zm00001d041236	-	3:107564986-107567956	WT	smk10	OK	7.57299	11.7232	0.630433	-2.63042	0.00852795	0.13237	no
gene:Zm00001d053715	-	4:239764266-239765769	WT	smk10	OK	2.16973	0.597833	-1.8597	2.63009	0.00853625	0.132411	no
gene:Zm00001d005503	-	2:176562852-176567171	WT	smk10	OK	18.0999	10.5609	-0.777243	2.6291	0.00856122	0.132701	no
gene:Zm00001d029839	-	1:89562548-89567492	WT	smk10	OK	12.9656	21.6221	0.737815	-2.62889	0.0085663	0.132701	no
gene:Zm00001d009709	-	8:77053962-77055849	WT	smk10	OK	22.6474	15.067	-0.587954	2.62826	0.00858229	0.132861	no
gene:Zm00001d031850	-	1:204132854-204133635	WT	smk10	OK	2.48576	0.190164	-3.70837	2.62751	0.00860115	0.133056	no
gene:Zm00001d054066	-	4:245798563-245800978	WT	smk10	OK	30.5024	43.3874	0.508356	-2.62731	0.00860632	0.133056	no
gene:Zm00001d048393	-	9:155557498-155563185	WT	smk10	OK	5.60643	3.04725	-0.879573	2.62627	0.00863265	0.133259	no
gene:Zm00001d035681	-	6:40865497-40868507	WT	smk10	OK	3.08853	0	-1.79769e+308	-1.79769e+308	0.00863565	0.133259	no
gene:Zm00001d017669	-	5:203594530-203596061	WT	smk10	OK	0	0.530408	1.79769e+308	1.79769e+308	0.00863721	0.133259	no
gene:Zm00001d004022	-	2:76081376-76085776	WT	smk10	OK	13.8007	8.13319	-0.762849	2.62589	0.00864225	0.133259	no
gene:Zm00001d013862	-	5:23180468-23183875	WT	smk10	OK	1.75044	0.164074	-3.4153	2.62522	0.00865927	0.133391	no
gene:Zm00001d021562	-	7:156106422-156108285	WT	smk10	OK	2.61152	1.04385	-1.32298	2.62511	0.00866218	0.133391	no
gene:Zm00001d034344	-	1:290267451-290271772	WT	smk10	OK	8.12844	5.461	-0.573815	2.62277	0.00872182	0.134221	no
gene:Zm00001d044533	-	3:231100303-231105284	WT	smk10	OK	82.5674	57.9472	-0.510834	2.62207	0.00873983	0.134409	no
gene:Zm00001d033906	-	1:278181340-278185821	WT	smk10	OK	26.9684	18.9778	-0.506961	2.62063	0.00877687	0.134885	no
gene:Zm00001d005656	-	2:182284236-182285115	WT	smk10	OK	15.9801	8.42239	-0.923974	2.62041	0.00878249	0.134885	no
gene:Zm00001d014876	-	5:66769629-66779962	WT	smk10	OK	25.9967	17.8219	-0.544677	2.62019	0.00878808	0.134885	no
gene:Zm00001d029241	-	1:63372702-63375212	WT	smk10	OK	3.06833	5.92811	0.950119	-2.61924	0.00881249	0.135171	no
gene:Zm00001d004624	-	2:122503562-122505289	WT	smk10	OK	0.0660047	0.858479	3.70114	-2.61748	0.00885816	0.135783	no
gene:Zm00001d001766	-	2:177012-177948	WT	smk10	OK	25.3868	15.0818	-0.751267	2.61715	0.00886673	0.135825	no
gene:Zm00001d024960	-	10:96937749-96938641	WT	smk10	OK	2.461	7.29248	1.56717	-2.61557	0.00890793	0.136361	no
gene:Zm00001d033048	-	1:248467941-248474649	WT	smk10	NOTEST	0.304721	0.114129	-1.41683	2.61543	0.00891145	1	no
gene:Zm00001d049597	-	4:36830552-36836546	WT	smk10	OK	21.1755	14.686	-0.527958	2.61536	0.00891338	0.136361	no
gene:Zm00001d026240	-	10:141714588-141718409	WT	smk10	OK	22.7292	12.9708	-0.809277	2.61427	0.00894172	0.136616	no
gene:Zm00001d030098	-	1:105553408-105554335	WT	smk10	OK	3.17533	7.24554	1.19019	-2.61427	0.00894174	0.136616	no
gene:Zm00001d044940	-	9:7823934-7834292	WT	smk10	OK	10.1181	4.1972	-1.26944	2.61319	0.00897021	0.136873	no
gene:Zm00001d026060	-	10:137296426-137304511	WT	smk10	OK	12.8567	20.8663	0.698649	-2.61319	0.00897026	0.136873	no
gene:Zm00001d006697	-	2:214535456-214537722	WT	smk10	OK	2.38111	0.983488	-1.27566	2.61226	0.00899461	0.137155	no
gene:Zm00001d043912	-	3:213676300-213677814	WT	smk10	OK	13.7907	6.33726	-1.12176	2.61165	0.00901067	0.13731	no
gene:Zm00001d026268	-	10:142399023-142400904	WT	smk10	OK	1.92464	0.565689	-1.76651	2.61106	0.0090261	0.137455	no
gene:Zm00001d015367	-	5:86479070-86481259	WT	smk10	OK	18.0159	10.6236	-0.761995	2.6102	0.00904897	0.137714	no
gene:Zm00001d019277	-	7:25228778-25229478	WT	smk10	OK	1650.14	1121.19	-0.557562	2.6096	0.0090647	0.137756	no
gene:Zm00001d052321	-	4:187091290-187093728	WT	smk10	OK	153.496	108.487	-0.500682	2.60959	0.00906502	0.137756	no
gene:Zm00001d028122	-	1:23497184-23499077	WT	smk10	OK	10.7964	6.41391	-0.75128	2.60943	0.00906941	0.137756	no
gene:Zm00001d032062	-	1:211120871-211124243	WT	smk10	OK	2.0009	4.22869	1.07956	-2.6091	0.00907797	0.137758	no
gene:Zm00001d030163	-	1:109742558-109745194	WT	smk10	OK	21.3334	31.1763	0.54734	-2.60895	0.00908209	0.137758	no
gene:Zm00001d005394	-	2:172200288-172201842	WT	smk10	OK	156.903	111.933	-0.487235	2.60836	0.00909779	0.137758	no
gene:Zm00001d001672	-	5:160016627-160019424	WT	smk10	OK	3.5844	0.874079	-2.0359	2.60835	0.00909806	0.137758	no
gene:Zm00001d013780	-	5:19947086-19950779	WT	smk10	OK	177.261	126.091	-0.491408	2.60831	0.00909897	0.137758	no
gene:Zm00001d019032	-	7:13590379-13590963	WT	smk10	OK	244.948	348.63	0.509224	-2.60772	0.00911485	0.137909	no
gene:Zm00001d031823	-	1:202981538-202982307	WT	smk10	OK	62.0061	14.8464	-2.0623	2.60619	0.00915554	0.138435	no
gene:Zm00001d010409	-	8:113368256-113369757	WT	smk10	OK	249.865	178.312	-0.486745	2.60522	0.00918166	0.13874	no
gene:Zm00001d036431	-	6:88165016-88165909	WT	smk10	OK	47.0312	30.6298	-0.618685	2.60423	0.00920811	0.13905	no
gene:Zm00001d021951	-	7:166927432-166930144	WT	smk10	OK	65.4007	46.6208	-0.488332	2.60343	0.00922968	0.139285	no
gene:Zm00001d047750	-	9:140834065-140837709	WT	smk10	OK	5.59449	2.68054	-1.06149	2.60296	0.00924236	0.139387	no
gene:Zm00001d044290	-	3:224362585-224370568	WT	smk10	OK	22.3665	33.4575	0.580995	-2.60188	0.00927149	0.139689	no
gene:Zm00001d012042	-	8:167077413-167081392	WT	smk10	OK	270.61	193.123	-0.486696	2.60166	0.0092773	0.139689	no
gene:Zm00001d005315	-	2:169380168-169381164	WT	smk10	OK	123.99	88.1128	-0.492804	2.60155	0.00928034	0.139689	no
gene:Zm00001d049785	-	4:44633575-44640151	WT	smk10	OK	2.4795	4.538	0.872008	-2.60106	0.00929353	0.139747	no
gene:Zm00001d003186	-	2:35030789-35032650	WT	smk10	OK	7.78734	4.19175	-0.893578	2.6006	0.00930616	0.139747	no
gene:Zm00001d050198	-	4:72854695-72856775	WT	smk10	OK	13.5926	22.7709	0.744368	-2.60022	0.00931644	0.139747	no
gene:Zm00001d017169	-	5:187812082-187813505	WT	smk10	OK	100.483	70.918	-0.502725	2.60015	0.00931835	0.139747	no
gene:Zm00001d036036	-	6:67784533-67785534	WT	smk10	OK	345.855	245.844	-0.492423	2.59972	0.00933002	0.139747	no
gene:Zm00001d041480	-	3:122677054-122681572	WT	smk10	OK	13.4362	19.2189	0.516401	-2.59954	0.00933485	0.139747	no
gene:Zm00001d033990	-	1:280544049-280545649	WT	smk10	OK	2.47321	0.877123	-1.49553	2.59942	0.00933823	0.139747	no
gene:Zm00001d025659	-	10:125277607-125279663	WT	smk10	OK	19.642	13.1283	-0.581259	2.59926	0.00934238	0.139747	no
gene:Zm00001d033510	-	1:265094467-265098491	WT	smk10	OK	9.34914	13.3757	0.516707	-2.59918	0.00934479	0.139747	no
gene:Zm00001d017270	-	5:191243683-191245128	WT	smk10	OK	28.9031	18.9058	-0.612394	2.59906	0.00934785	0.139747	no
gene:Zm00001d004380	-	2:107469702-107470980	WT	smk10	OK	0.123733	1.21161	3.29162	-2.59899	0.00934997	0.139747	no
gene:Zm00001d009588	-	8:71890334-71894694	WT	smk10	OK	0.627414	0.165769	-1.92024	2.59787	0.00938042	0.140113	no
gene:Zm00001d013596	-	5:15094770-15095668	WT	smk10	OK	4.10641	0.863225	-2.25007	2.59728	0.00939654	0.140264	no
gene:Zm00001d047726	-	9:140012035-140016307	WT	smk10	OK	10.829	7.29302	-0.570308	2.59639	0.00942082	0.140479	no
gene:Zm00001d043386	-	3:198369838-198370639	WT	smk10	OK	3.42974	0.874149	-1.97215	2.59632	0.00942295	0.140479	no
gene:Zm00001d052475	-	4:190839084-190842202	WT	smk10	OK	73.7093	50.2766	-0.55196	2.59482	0.00946393	0.141	no
gene:Zm00001d006828	-	2:217457355-217462858	WT	smk10	OK	10.3983	7.09659	-0.551144	2.59312	0.00951094	0.14161	no
gene:Zm00001d038913	-	6:166868332-166868629	WT	smk10	OK	16.3223	2.56934	-2.66738	2.59071	0.00957794	0.142517	no
gene:Zm00001d027295	-	1:2104760-2106624	WT	smk10	OK	89.0537	126.55	0.506961	-2.5902	0.00959213	0.142637	no
gene:Zm00001d034388	-	1:291662838-291670088	WT	smk10	OK	11.2848	7.5048	-0.588497	2.58898	0.00962596	0.142959	no
gene:Zm00001d050196	-	4:72786473-72789077	WT	smk10	OK	73.1949	106.04	0.53479	-2.58898	0.00962602	0.142959	no
gene:Zm00001d046305	-	9:79548450-79551855	WT	smk10	OK	13.6186	8.92599	-0.609493	2.58858	0.00963735	0.143037	no
gene:Zm00001d029238	-	1:63325314-63328026	WT	smk10	OK	156.701	112.383	-0.479587	2.58795	0.009655	0.143208	no
gene:Zm00001d046492	-	9:92290430-92299586	WT	smk10	OK	27.08	17.8291	-0.602995	2.58748	0.00966806	0.14331	no
gene:Zm00001d017502	-	5:197722482-197728745	WT	smk10	OK	22.6325	15.0287	-0.590671	2.587	0.00968146	0.143418	no
gene:Zm00001d030101	-	1:105700154-105702010	WT	smk10	OK	7.33223	12.0753	0.71974	-2.58657	0.00969374	0.143509	no
gene:Zm00001d033488	-	1:264051253-264054538	WT	smk10	OK	28.1163	18.9086	-0.572361	2.5855	0.00972374	0.143798	no
gene:Zm00001d053049	-	4:210622231-210626878	WT	smk10	OK	4.14301	1.9923	-1.05624	2.58544	0.00972553	0.143798	no
gene:Zm00001d008620	-	8:14951975-14953401	WT	smk10	OK	707.87	490.092	-0.530432	2.58258	0.00980639	0.144901	no
gene:Zm00001d028590	-	1:40108124-40108961	WT	smk10	OK	10.1651	4.69704	-1.11379	2.58172	0.00983096	0.145173	no
gene:Zm00001d039029	-	6:168918319-168921679	WT	smk10	OK	15.9056	9.94675	-0.677241	2.58003	0.00987909	0.145791	no
gene:Zm00001d030967	-	1:169596825-169609280	WT	smk10	OK	28.8208	18.8029	-0.616151	2.57956	0.00989262	0.145899	no
gene:Zm00001d048632	-	4:1774601-1782873	WT	smk10	OK	10.6429	15.1975	0.513943	-2.57697	0.00996709	0.146741	no
gene:Zm00001d045354	-	9:19436349-19439284	WT	smk10	OK	5.21889	8.29798	0.669019	-2.57691	0.00996866	0.146741	no
gene:Zm00001d002584	-	2:16080981-16082543	WT	smk10	OK	1.80816	0.135654	-3.73653	2.57688	0.00996972	0.146741	no
gene:Zm00001d034371	-	1:291096650-291105612	WT	smk10	OK	12.2737	17.3428	0.498765	-2.5767	0.00997485	0.146741	no
gene:Zm00001d004357	-	2:105975689-105979822	WT	smk10	OK	2.20881	0.856878	-1.36611	2.57646	0.00998175	0.146751	no
gene:Zm00001d031062	-	1:175258665-175260443	WT	smk10	OK	36.9971	24.9758	-0.56688	2.57535	0.0100138	0.147129	no
gene:Zm00001d001971	-	2:3712993-3715116	WT	smk10	NOTEST	0.277673	0	-1.79769e+308	-1.79769e+308	0.0100516	1	no
gene:Zm00001d018822	-	7:6494305-6495361	WT	smk10	OK	38.0722	24.8253	-0.616927	2.57369	0.010062	0.147744	no
gene:Zm00001d050428	-	4:87289138-87294301	WT	smk10	OK	6.65053	10.356	0.63893	-2.57298	0.0100826	0.147955	no
gene:Zm00001d028151	-	1:24296412-24298623	WT	smk10	OK	50.6305	36.0059	-0.491773	2.57211	0.010108	0.148234	no
gene:Zm00001d038841	-	6:165629566-165639979	WT	smk10	OK	80.2292	54.9591	-0.545771	2.5715	0.0101258	0.148306	no
gene:Zm00001d002573	-	2:15738091-15739963	WT	smk10	OK	33.6138	23.1652	-0.537093	2.57147	0.0101268	0.148306	no
gene:Zm00001d026297	-	10:143164304-143165139	WT	smk10	OK	22.0956	11.5798	-0.932151	2.57129	0.0101319	0.148306	no
gene:Zm00001d053393	-	4:229056440-229061661	WT	smk10	OK	1.64072	0.461815	-1.82894	2.56981	0.0101754	0.148849	no
gene:Zm00001d052493	-	4:191343385-191345393	WT	smk10	OK	87.3082	61.1324	-0.51418	2.56871	0.0102079	0.149217	no
gene:Zm00001d028750	-	1:45286330-45290076	WT	smk10	OK	16.5181	23.6723	0.519151	-2.56842	0.0102163	0.149217	no
gene:Zm00001d021870	-	7:164999372-165000322	WT	smk10	OK	1.22444	3.95065	1.68997	-2.5683	0.0102198	0.149217	no
gene:Zm00001d024583	-	10:79175478-79184510	WT	smk10	OK	28.3622	42.5993	0.586863	-2.56683	0.0102632	0.149759	no
gene:Zm00001d050694	-	4:116195308-116209741	WT	smk10	OK	10.0509	14.8031	0.558584	-2.56558	0.0103004	0.150188	no
gene:Zm00001d048467	-	9:156831902-156836049	WT	smk10	OK	23.1393	15.9234	-0.539197	2.56504	0.0103163	0.150188	no
gene:Zm00001d039166	-	6:171614956-171617611	WT	smk10	OK	30.0856	19.3337	-0.637956	2.56503	0.0103167	0.150188	no
gene:Zm00001d010805	-	8:128361516-128362582	WT	smk10	OK	3.85045	1.35577	-1.50591	2.56497	0.0103183	0.150188	no
gene:Zm00001d017885	-	5:209614259-209620254	WT	smk10	OK	3.74334	1.87923	-0.994182	2.56436	0.0103365	0.150358	no
gene:Zm00001d005884	-	2:191754965-191757817	WT	smk10	OK	18.6072	11.8249	-0.654035	2.56303	0.0103762	0.150767	no
gene:Zm00001d004620	-	2:122442334-122443832	WT	smk10	OK	17.6231	26.2827	0.576644	-2.56299	0.0103775	0.150767	no
gene:Zm00001d007031	-	2:220439681-220441965	WT	smk10	OK	34.9679	22.1792	-0.656822	2.56215	0.0104026	0.151038	no
gene:Zm00001d034777	-	1:302038412-302052740	WT	smk10	OK	38.0717	24.2306	-0.651887	2.56135	0.0104267	0.15122	no
gene:Zm00001d017853	-	5:208842056-208846275	WT	smk10	OK	20.1643	13.2521	-0.605587	2.5613	0.0104281	0.15122	no
gene:Zm00001d028181	-	1:25715084-25717227	WT	smk10	OK	66.9747	46.6193	-0.522689	2.5608	0.010443	0.151343	no
gene:Zm00001d052061	-	4:178169986-178173332	WT	smk10	OK	51.7682	37.3668	-0.470308	2.55941	0.0104851	0.151622	no
gene:Zm00001d002079	-	2:5505053-5505812	WT	smk10	OK	16.8522	8.65297	-0.961666	2.5588	0.0105035	0.151622	no
gene:Zm00001d048787	-	4:5542751-5544025	WT	smk10	OK	456.856	303.929	-0.588005	2.55871	0.0105061	0.151622	no
gene:Zm00001d024591	-	10:79578451-79580065	WT	smk10	OK	30.8019	19.9992	-0.623075	2.55863	0.0105086	0.151622	no
gene:Zm00001d011117	-	8:139408608-139410750	WT	smk10	OK	17.4545	25.0511	0.521277	-2.55852	0.010512	0.151622	no
gene:Zm00001d013736	-	5:18918645-18921698	WT	smk10	OK	36.6138	26.1921	-0.48326	2.55851	0.0105123	0.151622	no
gene:Zm00001d006896	-	2:218757270-218760786	WT	smk10	OK	32.8963	22.907	-0.522137	2.55832	0.0105179	0.151622	no
gene:Zm00001d012394	-	8:173522110-173525090	WT	smk10	OK	2.09947	4.34958	1.05085	-2.55821	0.0105212	0.151622	no
gene:Zm00001d049860	-	4:48975341-48977969	WT	smk10	OK	3.3807	1.29045	-1.38944	2.55807	0.0105254	0.151622	no
gene:Zm00001d046654	-	9:100658070-100663167	WT	smk10	OK	83.4631	56.3233	-0.567407	2.55801	0.0105272	0.151622	no
gene:Zm00001d051178	-	4:147335723-147347180	WT	smk10	OK	39.0305	27.9826	-0.480071	2.55743	0.0105449	0.151784	no
gene:Zm00001d005944	-	2:193501631-193503819	WT	smk10	OK	29.6044	18.8022	-0.654913	2.55614	0.0105841	0.152255	no
gene:Zm00001d040445	-	3:43699968-43701009	WT	smk10	OK	14.7403	8.20633	-0.844955	2.55546	0.0106049	0.15246	no
gene:Zm00001d016154	-	5:147356831-147358697	WT	smk10	OK	3.95454	1.67177	-1.24214	2.55339	0.0106681	0.153222	no
gene:Zm00001d030159	-	1:109469383-109473198	WT	smk10	OK	30.6257	20.3833	-0.587357	2.55329	0.010671	0.153222	no
gene:Zm00001d006688	-	2:214472463-214474594	WT	smk10	OK	7.8008	4.51558	-0.788711	2.55287	0.0106838	0.153311	no
gene:Zm00001d022390	-	7:176616852-176618205	WT	smk10	OK	39.5665	26.9409	-0.554479	2.55218	0.0107051	0.153524	no
gene:Zm00001d039241	-	3:393258-395283	WT	smk10	OK	2.37112	0.653907	-1.85841	2.55163	0.0107219	0.15367	no
gene:Zm00001d028616	-	1:40942151-40945320	WT	smk10	OK	18.1361	11.9376	-0.603343	2.55051	0.0107565	0.154026	no
gene:Zm00001d047253	-	9:124178171-124184872	WT	smk10	OK	124.939	195.497	0.645914	-2.5499	0.0107753	0.154026	no
gene:Zm00001d045540	-	9:25852224-25855075	WT	smk10	OK	43.2069	30.3078	-0.511575	2.54977	0.0107795	0.154026	no
gene:Zm00001d043742	-	3:208848837-208850514	WT	smk10	OK	1.139	3.79037	1.73457	-2.54974	0.0107804	0.154026	no
gene:Zm00001d037932	-	6:142512805-142521198	WT	smk10	OK	9.88868	15.487	0.647206	-2.54949	0.010788	0.154026	no
gene:Zm00001d017874	-	5:209352389-209357003	WT	smk10	OK	21.774	14.85	-0.552141	2.54948	0.0107884	0.154026	no
gene:Zm00001d003085	-	2:31707030-31709757	WT	smk10	OK	36.7302	25.8408	-0.507319	2.54914	0.0107989	0.154026	no
gene:Zm00001d017528	-	5:198865921-198867526	WT	smk10	OK	12.9367	7.76639	-0.736156	2.54905	0.0108016	0.154026	no
gene:Zm00001d025859	-	10:131636161-131638435	WT	smk10	OK	47.9614	30.8922	-0.634629	2.54863	0.0108148	0.154026	no
gene:Zm00001d018093	-	5:214080738-214082961	WT	smk10	OK	1.64553	3.4992	1.08847	-2.54847	0.0108196	0.154026	no
gene:Zm00001d043361	-	3:197706876-197708271	WT	smk10	OK	37.1737	24.4727	-0.603109	2.54847	0.0108198	0.154026	no
gene:Zm00001d027446	-	1:5491480-5495299	WT	smk10	OK	41.471	29.7616	-0.478651	2.54827	0.0108258	0.154026	no
gene:Zm00001d006111	-	2:198625266-198625929	WT	smk10	OK	6.59582	2.06095	-1.67824	2.5478	0.0108405	0.154141	no
gene:Zm00001d008042	-	8:67649932-67652077	WT	smk10	OK	0.189212	0.628203	1.73123	-2.54676	0.0108727	0.154504	no
gene:Zm00001d005013	-	2:153755347-153769526	WT	smk10	OK	0.946196	0.440253	-1.10381	2.54635	0.0108856	0.154595	no
gene:Zm00001d022469	-	7:178246468-178259360	WT	smk10	OK	48.5161	29.935	-0.696631	2.5453	0.0109185	0.154968	no
gene:Zm00001d048520	-	9:157714271-157715705	WT	smk10	OK	11.6529	4.35929	-1.41853	2.54407	0.0109568	0.155218	no
gene:Zm00001d050326	-	4:81502012-81514974	WT	smk10	OK	2.11305	0.717928	-1.55741	2.54407	0.010957	0.155218	no
gene:Zm00001d032292	-	1:220640968-220642533	WT	smk10	OK	93.3157	61.184	-0.608966	2.54406	0.0109572	0.155218	no
gene:Zm00001d033300	-	1:258063192-258065454	WT	smk10	OK	25.9257	17.5363	-0.564041	2.54388	0.0109627	0.155218	no
gene:Zm00001d027699	-	1:11358825-11365515	WT	smk10	OK	53.988	36.8988	-0.549065	2.54334	0.0109798	0.155366	no
gene:Zm00001d007652	-	2:236954506-236959237	WT	smk10	OK	2.67023	1.26247	-1.08072	2.54209	0.0110192	0.155828	no
gene:Zm00001d051267	-	4:151178361-151181128	WT	smk10	OK	3.62654	1.33211	-1.44488	2.5418	0.0110283	0.155862	no
gene:Zm00001d029197	-	1:61898635-61901310	WT	smk10	OK	31.3858	21.6506	-0.535709	2.54113	0.0110494	0.156067	no
gene:Zm00001d049948	-	4:54772591-54776331	WT	smk10	OK	20.8377	14.4055	-0.532582	2.54037	0.0110736	0.156315	no
gene:Zm00001d023050	-	10:7294592-7311266	WT	smk10	OK	0.805282	1.73759	1.10952	-2.53985	0.0110901	0.156453	no
gene:Zm00001d024239	-	10:59002719-59005171	WT	smk10	OK	82.4873	57.7327	-0.514785	2.53791	0.0111516	0.157225	no
gene:Zm00001d005793	-	2:188849022-188849574	WT	smk10	OK	5.00124	0.512264	-3.28733	2.5369	0.0111838	0.157585	no
gene:Zm00001d041951	-	3:144984921-144986824	WT	smk10	OK	1.15068	2.75884	1.26157	-2.53598	0.0112132	0.157904	no
gene:Zm00001d025241	-	10:110753798-110756285	WT	smk10	OK	134.819	90.6809	-0.572152	2.53531	0.0112348	0.158113	no
gene:Zm00001d002019	-	2:4431376-4433393	WT	smk10	OK	2.22086	0.803371	-1.46698	2.53378	0.0112839	0.158708	no
gene:Zm00001d014770	-	5:62508457-62512284	WT	smk10	OK	24.583	17.0374	-0.528956	2.5332	0.0113025	0.158874	no
gene:Zm00001d032504	-	1:228756796-228759565	WT	smk10	OK	8.60245	13.0643	0.60281	-2.532	0.0113415	0.159327	no
gene:Zm00001d030550	-	1:143283391-143284877	WT	smk10	OK	1.45691	0.324408	-2.16703	2.53016	0.011401	0.160066	no
gene:Zm00001d022547	-	7:179784947-179788293	WT	smk10	OK	0.355443	1.3107	1.88265	-2.52976	0.0114142	0.160155	no
gene:Zm00001d005680	-	2:183167298-183168666	WT	smk10	OK	8.92671	4.81762	-0.889809	2.52861	0.0114516	0.160583	no
gene:Zm00001d032239	HMGIY2	1:218500154-218501623	WT	smk10	OK	102.822	74.0338	-0.473899	2.52829	0.0114619	0.160632	no
gene:Zm00001d037018	-	6:109291681-109292167	WT	smk10	OK	358.119	257.748	-0.474479	2.52473	0.0115788	0.162131	no
gene:Zm00001d028243	-	1:27817412-27821834	WT	smk10	OK	37.3958	26.7078	-0.485614	2.52449	0.0115865	0.162131	no
gene:Zm00001d047790	-	9:141813589-141817989	WT	smk10	OK	3.63972	5.65069	0.634599	-2.5244	0.0115897	0.162131	no
gene:Zm00001d050893	-	4:128778455-128780327	WT	smk10	OK	22.3236	14.433	-0.629197	2.52277	0.0116435	0.162786	no
gene:Zm00001d020974	-	7:138260085-138261759	WT	smk10	OK	127.98	92.8332	-0.463207	2.52256	0.0116505	0.162786	no
gene:Zm00001d023016	-	1:293829658-293851213	WT	smk10	NOTEST	0.135436	0	-1.79769e+308	-1.79769e+308	0.0116721	1	no
gene:Zm00001d031434	-	1:190080838-190081984	WT	smk10	OK	20.6323	12.6562	-0.705062	2.52142	0.0116883	0.163217	no
gene:Zm00001d053446	-	4:231900508-231904788	WT	smk10	OK	0.418313	0.971687	1.21591	-2.5209	0.0117056	0.163362	no
gene:Zm00001d006494	-	2:209827246-209830427	WT	smk10	OK	56.7222	38.4134	-0.562306	2.52064	0.0117142	0.163383	no
gene:Zm00001d028676	-	1:42757819-42761547	WT	smk10	OK	34.7865	23.6721	-0.555343	2.52012	0.0117315	0.163448	no
gene:Zm00001d009983	-	8:93324375-93339948	WT	smk10	OK	8.25488	4.96071	-0.7347	2.52008	0.0117328	0.163448	no
gene:Zm00001d047993	-	9:147425380-147428673	WT	smk10	OK	5.27557	2.79582	-0.916057	2.51979	0.0117426	0.163487	no
gene:Zm00001d017057	-	5:184099227-184103571	WT	smk10	NOTEST	0.453581	0	-1.79769e+308	-1.79769e+308	0.0118025	1	no
gene:Zm00001d014349	-	5:42157555-42158263	WT	smk10	OK	21.4308	12.3851	-0.791079	2.51795	0.0118039	0.163999	no
gene:Zm00001d037237	-	6:117261579-117263989	WT	smk10	OK	11.3509	6.00329	-0.918987	2.51785	0.0118075	0.163999	no
gene:Zm00001d037724	-	6:135240117-135243717	WT	smk10	OK	19.35	10.3818	-0.898285	2.51774	0.0118111	0.163999	no
gene:Zm00001d046925	-	9:111032441-111034142	WT	smk10	OK	17.225	25.6204	0.572785	-2.51755	0.0118174	0.163999	no
gene:Zm00001d029715	-	1:83658961-83662343	WT	smk10	OK	15.0691	9.71931	-0.632671	2.51743	0.0118214	0.163999	no
gene:Zm00001d014282	-	5:39367917-39368265	WT	smk10	OK	10.7746	2.24012	-2.26599	2.51743	0.0118215	0.163999	no
gene:Zm00001d042770	-	3:179177568-179178797	WT	smk10	OK	1.42723	0.0248293	-5.84503	2.51683	0.0118415	0.164058	no
gene:Zm00001d044806	-	9:2940676-2943325	WT	smk10	OK	20.2477	10.8895	-0.894819	2.51673	0.0118449	0.164058	no
gene:Zm00001d047687	-	9:139353621-139355151	WT	smk10	OK	46.6635	31.6743	-0.558982	2.51668	0.0118468	0.164058	no
gene:Zm00001d053608	-	4:236219514-236220535	WT	smk10	OK	73.427	48.471	-0.599187	2.51522	0.0118956	0.164637	no
gene:Zm00001d031796	-	1:202103549-202104359	WT	smk10	OK	8.40008	3.65945	-1.19877	2.51483	0.011909	0.164725	no
gene:Zm00001d020442	-	7:114645028-114645828	WT	smk10	OK	31.4111	19.4689	-0.690102	2.51194	0.012007	0.165908	no
gene:Zm00001d048561	-	9:158743477-158744834	WT	smk10	OK	14.1061	21.6575	0.618544	-2.51189	0.0120087	0.165908	no
gene:Zm00001d050897	-	4:128983978-129000129	WT	smk10	OK	0.46812	1.22038	1.38237	-2.51144	0.0120238	0.166019	no
gene:Zm00001d040186	-	3:31047437-31052508	WT	smk10	OK	2.5318	4.73224	0.90236	-2.50963	0.0120857	0.16676	no
gene:Zm00001d050815	-	4:124389945-124391067	WT	smk10	OK	1.14906	0	-1.79769e+308	-1.79769e+308	0.0120918	0.16676	no
gene:Zm00001d025025	-	10:100278427-100281818	WT	smk10	OK	23.7755	15.3086	-0.635135	2.509	0.0121073	0.166876	no
gene:Zm00001d046652	-	9:100613422-100616851	WT	smk10	OK	6.56307	3.68755	-0.831709	2.50776	0.0121498	0.167337	no
gene:Zm00001d040638	-	3:55395450-55396215	WT	smk10	OK	4.76609	1.48713	-1.68028	2.50761	0.0121551	0.167337	no
gene:Zm00001d003185	-	2:34991164-34998444	WT	smk10	OK	1.98676	0.719278	-1.4658	2.50692	0.0121787	0.167563	no
gene:Zm00001d035066	-	6:3697989-3701900	WT	smk10	OK	17.9475	11.7319	-0.613339	2.50642	0.0121961	0.167665	no
gene:Zm00001d012590	-	8:176950179-176952032	WT	smk10	OK	12.0539	7.32857	-0.717891	2.50629	0.0122004	0.167665	no
gene:Zm00001d039618	-	3:9212788-9214936	WT	smk10	OK	8.7741	4.95939	-0.823088	2.50491	0.0122481	0.168221	no
gene:Zm00001d022374	-	7:176275328-176278440	WT	smk10	OK	1.81947	3.4354	0.916962	-2.50421	0.0122726	0.168459	no
gene:Zm00001d013289	-	5:7919329-7920532	WT	smk10	OK	6.49958	2.98245	-1.12385	2.50375	0.0122886	0.168571	no
gene:Zm00001d041375	-	3:114714552-114715324	WT	smk10	OK	34.0303	17.0251	-0.999159	2.50356	0.0122953	0.168571	no
gene:Zm00001d052841	-	4:202385872-202394624	WT	smk10	OK	58.2123	27.0724	-1.1045	2.50305	0.0123129	0.168596	no
gene:Zm00001d048696	-	4:3440983-3444303	WT	smk10	OK	16.6223	11.3594	-0.549241	2.50303	0.0123137	0.168596	no
gene:Zm00001d000952	-	2:157586169-157586941	WT	smk10	OK	0	5.32993	1.79769e+308	1.79769e+308	0.0123187	0.168596	no
gene:Zm00001d025274	-	10:112165802-112168114	WT	smk10	OK	11.6969	7.66372	-0.610008	2.50166	0.0123613	0.169063	no
gene:Zm00001d012719	-	8:179164454-179168169	WT	smk10	OK	8.51684	4.93747	-0.786546	2.50149	0.0123673	0.169063	no
gene:Zm00001d047418	-	9:129484058-129488183	WT	smk10	OK	2.62884	1.00848	-1.38224	2.4995	0.0124367	0.169913	no
gene:Zm00001d014562	-	5:53272168-53276766	WT	smk10	OK	5.35861	9.05793	0.757322	-2.49898	0.012455	0.170003	no
gene:Zm00001d012633	-	8:177521741-177526391	WT	smk10	OK	16.9036	11.6693	-0.534607	2.4989	0.0124579	0.170003	no
gene:Zm00001d007802	-	2:239888036-239893817	WT	smk10	OK	16.2381	11.2383	-0.530964	2.4982	0.0124826	0.170241	no
gene:Zm00001d032178	-	1:215896904-215898543	WT	smk10	OK	3.68039	1.62439	-1.17996	2.49744	0.0125095	0.170498	no
gene:Zm00001d035462	-	6:27973061-27977307	WT	smk10	OK	7.10413	3.73772	-0.926498	2.49713	0.0125204	0.170498	no
gene:Zm00001d026026	-	10:136307169-136309172	WT	smk10	OK	19.3034	12.2971	-0.650536	2.49704	0.0125233	0.170498	no
gene:Zm00001d023987	-	10:34453877-34465900	WT	smk10	OK	162.746	112.54	-0.532179	2.49649	0.0125428	0.170663	no
gene:Zm00001d018415	PCNA	5:220297124-220299214	WT	smk10	OK	21.4395	32.39	0.595275	-2.49546	0.0125794	0.171062	no
gene:Zm00001d042826	-	3:181230770-181232225	WT	smk10	OK	2.74956	0.662715	-2.05274	2.49454	0.012612	0.171339	no
gene:Zm00001d002261	-	2:9094316-9098515	WT	smk10	OK	31.8437	20.9762	-0.602253	2.49447	0.0126144	0.171339	no
gene:Zm00001d002396	-	2:11915377-11934643	WT	smk10	OK	12.4357	17.8232	0.519277	-2.49395	0.0126332	0.171495	no
gene:Zm00001d038228	-	6:152043327-152047466	WT	smk10	OK	5.92823	3.34442	-0.825845	2.49232	0.0126912	0.172181	no
gene:Zm00001d029087	-	1:57457545-57464810	WT	smk10	OK	8.47759	3.76697	-1.17025	2.49199	0.0127029	0.17224	no
gene:Zm00001d006096	-	2:198090416-198092894	WT	smk10	OK	49.6167	34.0741	-0.542152	2.49161	0.0127164	0.172243	no
gene:Zm00001d049016	-	4:12584213-12585332	WT	smk10	OK	29.4275	18.9799	-0.632693	2.49158	0.0127178	0.172243	no
gene:Zm00001d036008	-	6:65514625-65517557	WT	smk10	OK	32.7471	23.206	-0.496873	2.49116	0.0127325	0.172343	no
gene:Zm00001d009743	-	8:79019678-79021421	WT	smk10	OK	12.4771	18.2887	0.551667	-2.49085	0.0127436	0.172393	no
gene:Zm00001d011063	-	8:137939413-137940319	WT	smk10	OK	79.3114	110.855	0.483079	-2.49019	0.0127673	0.172614	no
gene:Zm00001d044026	-	3:217194734-217222112	WT	smk10	OK	14.9129	21.8318	0.549872	-2.48966	0.0127864	0.172771	no
gene:Zm00001d003380	-	2:42239267-42240320	WT	smk10	OK	2.78398	0.486537	-2.51653	2.48843	0.0128308	0.173271	no
gene:Zm00001d033981	-	1:279982394-279986186	WT	smk10	OK	21.2346	14.9025	-0.510864	2.48811	0.0128424	0.173288	no
gene:Zm00001d008422	-	8:8312883-8317910	WT	smk10	OK	17.9088	12.4476	-0.524802	2.48799	0.0128468	0.173288	no
gene:Zm00001d027443	-	1:5463951-5466250	WT	smk10	OK	12.8898	7.70116	-0.743079	2.48579	0.0129264	0.174261	no
gene:Zm00001d044864	-	9:5827580-5828567	WT	smk10	OK	4.39349	1.42483	-1.62458	2.48527	0.0129454	0.174416	no
gene:Zm00001d048146	-	9:150829758-150832268	WT	smk10	OK	2.3263	1.19777	-0.957691	2.48473	0.012965	0.17458	no
gene:Zm00001d003707	-	2:55659654-55661242	WT	smk10	OK	10.6062	17.0134	0.681774	-2.48396	0.0129929	0.174854	no
gene:Zm00001d051360	-	4:155952318-155960221	WT	smk10	OK	3.48896	1.58496	-1.13835	2.48339	0.0130139	0.175036	no
gene:Zm00001d003292	-	2:38985989-38989290	WT	smk10	OK	23.6238	16.8336	-0.488901	2.48207	0.0130621	0.175583	no
gene:Zm00001d009646	-	8:74205127-74206555	WT	smk10	OK	1.50575	0.483562	-1.63871	2.48075	0.0131107	0.176135	no
gene:Zm00001d009146	-	8:39524339-39526647	WT	smk10	OK	174.526	253.467	0.538359	-2.47968	0.0131502	0.176469	no
gene:Zm00001d003645	-	2:51732291-51733194	WT	smk10	OK	7.72721	3.32876	-1.21496	2.47966	0.0131506	0.176469	no
gene:Zm00001d011985	-	8:165936678-165937626	WT	smk10	OK	7.11984	3.04031	-1.22763	2.47902	0.0131746	0.176689	no
gene:Zm00001d038578	-	6:160386563-160393071	WT	smk10	OK	36.6517	23.8497	-0.619909	2.47859	0.0131904	0.176799	no
gene:Zm00001d046580	-	9:96873564-96874200	WT	smk10	OK	7.0686	2.47364	-1.51479	2.4776	0.0132269	0.177188	no
gene:Zm00001d049692	-	4:40460273-40464504	WT	smk10	OK	14.1101	6.2533	-1.17404	2.4765	0.0132677	0.177632	no
gene:Zm00001d017949	-	5:210674349-210677138	WT	smk10	OK	4.03615	7.2651	0.848003	-2.4753	0.0133124	0.178112	no
gene:Zm00001d038338	-	6:154811647-154812744	WT	smk10	OK	6.46109	2.72203	-1.2471	2.475	0.0133235	0.178112	no
gene:Zm00001d043830	-	3:211085374-211085992	WT	smk10	OK	18.7912	9.36248	-1.00509	2.47478	0.0133318	0.178112	no
gene:Zm00001d022396	-	7:176688274-176696366	WT	smk10	OK	3.92771	5.77745	0.556746	-2.47469	0.0133353	0.178112	no
gene:Zm00001d017285	-	5:191699397-191700455	WT	smk10	OK	20.9895	12.7791	-0.715878	2.47452	0.0133416	0.178112	no
gene:Zm00001d002358	-	2:10781210-10785395	WT	smk10	OK	30.6675	21.4437	-0.516158	2.47212	0.0134313	0.179207	no
gene:Zm00001d033602	-	1:268308236-268315814	WT	smk10	OK	17.2496	10.8905	-0.663487	2.46924	0.0135402	0.180556	no
gene:GRMZM5G859187	-	Mt:525510-526320	WT	smk10	OK	0	0.559063	1.79769e+308	1.79769e+308	0.0135553	0.180607	no
gene:Zm00001d048061	-	9:149108411-149109896	WT	smk10	OK	4.96028	2.39695	-1.04922	2.46873	0.0135595	0.180607	no
gene:Zm00001d028838	-	1:48287886-48288669	WT	smk10	OK	22.1065	12.8332	-0.784592	2.46785	0.0135928	0.180949	no
gene:Zm00001d035474	-	6:28423442-28424771	WT	smk10	OK	4.77978	1.73923	-1.45849	2.46716	0.0136191	0.181195	no
gene:Zm00001d020108	-	7:92396010-92399421	WT	smk10	OK	32.4783	22.7997	-0.510462	2.46623	0.0136544	0.181561	no
gene:Zm00001d053964	-	4:244385753-244388332	WT	smk10	OK	41.325	28.8275	-0.51957	2.4658	0.0136709	0.181678	no
gene:Zm00001d013834	-	5:21906413-21908151	WT	smk10	OK	17.8976	11.6326	-0.621587	2.46419	0.0137323	0.18239	no
gene:Zm00001d007788	-	2:239761542-239763163	WT	smk10	NOTEST	0.374327	0	-1.79769e+308	-1.79769e+308	0.0137717	1	no
gene:Zm00001d012741	-	8:179545648-179546407	WT	smk10	OK	147.512	105.25	-0.487011	2.46313	0.013773	0.182765	no
gene:Zm00001d022126	-	7:170886331-170890114	WT	smk10	OK	3.98046	1.86244	-1.09574	2.46305	0.0137762	0.182765	no
gene:Zm00001d013411	-	5:10557947-10560773	WT	smk10	OK	7.10757	3.64358	-0.964	2.46258	0.0137942	0.182901	no
gene:Zm00001d046501	-	9:92852326-92853497	WT	smk10	OK	14.187	8.15404	-0.798982	2.46137	0.0138407	0.183312	no
gene:Zm00001d031875	-	1:205091434-205093066	WT	smk10	OK	1.92001	0.442358	-2.11783	2.46121	0.0138469	0.183312	no
gene:Zm00001d027291	-	1:1942160-1942595	WT	smk10	OK	50.8636	79.8205	0.650126	-2.46116	0.0138488	0.183312	no
gene:Zm00001d016655	-	5:171545326-171545746	WT	smk10	OK	166.891	115.52	-0.530766	2.46049	0.0138746	0.18355	no
gene:Zm00001d047087	-	9:118041044-118043785	WT	smk10	OK	268.234	191.161	-0.488702	2.45988	0.0138985	0.183762	no
gene:Zm00001d048203	-	9:152376009-152382143	WT	smk10	OK	7.57883	4.23983	-0.83797	2.45916	0.0139264	0.183934	no
gene:Zm00001d040644	-	3:55831478-55833662	WT	smk10	OK	17.723	12.0457	-0.557111	2.45913	0.0139272	0.183934	no
gene:Zm00001d017100	-	5:185360004-185363359	WT	smk10	OK	29.6663	19.2857	-0.621291	2.45666	0.0140235	0.185101	no
gene:Zm00001d027907	-	1:17314484-17317861	WT	smk10	OK	22.5975	15.0407	-0.587291	2.45571	0.0140605	0.185437	no
gene:Zm00001d011202	-	8:142838649-142846028	WT	smk10	OK	21.7694	15.4276	-0.496785	2.4556	0.0140648	0.185437	no
gene:Zm00001d052425	-	4:189734358-189742773	WT	smk10	OK	539.193	322.488	-0.741555	2.45503	0.0140874	0.185491	no
gene:Zm00001d008601	-	8:14158248-14159062	WT	smk10	OK	8.46254	3.95186	-1.09856	2.45495	0.0140903	0.185491	no
gene:Zm00001d029290	-	1:64986055-64988212	WT	smk10	OK	13.9044	20.3995	0.552991	-2.45489	0.0140928	0.185491	no
gene:Zm00001d040670	-	3:57107137-57111915	WT	smk10	OK	29.4434	20.5331	-0.519993	2.45397	0.0141287	0.18586	no
gene:Zm00001d010658	-	8:123182659-123185472	WT	smk10	OK	12.3205	7.8123	-0.657237	2.45285	0.0141731	0.186307	no
gene:Zm00001d009243	-	8:46518329-46532634	WT	smk10	OK	4.11026	6.41427	0.642055	-2.4527	0.0141788	0.186307	no
gene:Zm00001d040310	-	3:37114975-37116953	WT	smk10	OK	0.433689	1.42997	1.72125	-2.45237	0.0141917	0.186307	no
gene:Zm00001d047250	-	9:124047960-124049024	WT	smk10	OK	15.7237	9.34249	-0.751058	2.4523	0.0141946	0.186307	no
gene:Zm00001d045927	-	9:47487175-47490826	WT	smk10	OK	16.2731	10.5574	-0.624227	2.45073	0.0142566	0.187016	no
gene:Zm00001d002759	-	2:21822629-21825221	WT	smk10	OK	23.2371	32.6125	0.488992	-2.45012	0.0142807	0.187227	no
gene:Zm00001d043543	-	3:203425339-203444747	WT	smk10	OK	14.9006	20.9707	0.492998	-2.44987	0.014291	0.187256	no
gene:Zm00001d004734	-	2:134686451-134689699	WT	smk10	OK	1050.37	656.815	-0.677332	2.44958	0.0143023	0.1873	no
gene:Zm00001d052838	-	4:202307192-202307801	WT	smk10	OK	13.6381	6.47367	-1.07499	2.44877	0.0143346	0.187572	no
gene:Zm00001d011740	-	8:160440620-160442292	WT	smk10	OK	3.6397	7.08113	0.96016	-2.44865	0.0143391	0.187572	no
gene:Zm00001d033775	-	1:273294308-273300622	WT	smk10	OK	8.64048	11.8906	0.460645	-2.4466	0.014421	0.188461	no
gene:Zm00001d051333	-	4:154919131-154920079	WT	smk10	OK	39.3784	25.9707	-0.600518	2.44655	0.0144232	0.188461	no
gene:Zm00001d027921	-	1:17697600-17709046	WT	smk10	OK	2.75731	4.83166	0.809256	-2.44588	0.0144499	0.188475	no
gene:Zm00001d046971	-	9:113591820-113595110	WT	smk10	OK	6.91097	10.5155	0.605561	-2.44534	0.0144717	0.188475	no
gene:Zm00001d040786	-	3:65871459-65871780	WT	smk10	OK	19.3464	6.26083	-1.62764	2.44529	0.0144737	0.188475	no
gene:Zm00001d017429	-	5:195832861-195835971	WT	smk10	OK	0.720518	1.70637	1.24383	-2.44458	0.0145021	0.188475	no
gene:Zm00001d004513	-	2:115917624-115925795	WT	smk10	OK	8.49668	12.7142	0.581471	-2.4445	0.0145055	0.188475	no
gene:Zm00001d048204	-	9:152404740-152407949	WT	smk10	OK	100.218	72.6065	-0.464965	2.44423	0.0145161	0.188475	no
gene:Zm00001d012198	-	8:169939478-169944694	WT	smk10	OK	11.8298	7.07922	-0.740769	2.44408	0.014522	0.188475	no
gene:Zm00001d050347	-	4:82700497-82704162	WT	smk10	OK	19.719	11.7277	-0.749667	2.44408	0.0145221	0.188475	no
gene:Zm00001d042480	-	3:169055289-169060012	WT	smk10	OK	8.0839	12.0873	0.580367	-2.44405	0.0145233	0.188475	no
gene:Zm00001d025660	RAB2B	10:125342470-125344978	WT	smk10	OK	32.3164	21.9671	-0.55692	2.44388	0.0145302	0.188475	no
gene:Zm00001d001139	-	7:46263321-46263932	WT	smk10	OK	0	1.23346	1.79769e+308	1.79769e+308	0.0145316	0.188475	no
gene:Zm00001d007872	-	2:241407633-241407864	WT	smk10	OK	121.32	54.1647	-1.1634	2.44381	0.014533	0.188475	no
gene:Zm00001d045575	-	9:27084918-27086859	WT	smk10	OK	2.05792	4.32233	1.07063	-2.44375	0.0145353	0.188475	no
gene:Zm00001d001881	-	2:2309632-2313192	WT	smk10	OK	72.6976	51.2629	-0.503994	2.44371	0.0145372	0.188475	no
gene:Zm00001d043049	-	3:187419503-187420504	WT	smk10	OK	1095.63	765.519	-0.517246	2.44339	0.0145499	0.188536	no
gene:Zm00001d006628	-	2:212884831-212891787	WT	smk10	OK	42.883	62.7863	0.550043	-2.4429	0.0145696	0.188681	no
gene:Zm00001d027455	-	1:5610414-5614949	WT	smk10	OK	27.9382	20.2085	-0.467275	2.44271	0.0145773	0.188681	no
gene:Zm00001d022456	-	7:178096702-178098298	WT	smk10	OK	10.8863	18.4282	0.759404	-2.44251	0.0145853	0.188681	no
gene:Zm00001d019754	-	7:56516522-56522809	WT	smk10	OK	43.1845	29.3589	-0.556714	2.44231	0.0145938	0.188686	no
gene:Zm00001d025761	-	10:128644588-128648111	WT	smk10	OK	11.356	6.11202	-0.893738	2.44202	0.0146053	0.188721	no
gene:Zm00001d032808	-	1:238902409-238906981	WT	smk10	OK	3.52304	2.07856	-0.761236	2.44184	0.0146126	0.188721	no
gene:Zm00001d039037	-	6:169005841-169010502	WT	smk10	OK	39.3351	54.1782	0.461898	-2.44056	0.0146646	0.189287	no
gene:Zm00001d030915	-	1:167087180-167087501	WT	smk10	OK	36.6539	16.4528	-1.15563	2.44018	0.0146798	0.18938	no
gene:Zm00001d002882	-	2:25583791-25585021	WT	smk10	OK	30.9538	20.6246	-0.585748	2.43974	0.0146979	0.189508	no
gene:Zm00001d008287	-	8:4114921-4117752	WT	smk10	OK	32.1235	22.2655	-0.528816	2.437	0.0148096	0.190843	no
gene:Zm00001d042131	-	3:152441250-152450630	WT	smk10	OK	4.27689	6.38312	0.577699	-2.43639	0.0148345	0.190968	no
gene:Zm00001d040364	-	3:40090611-40092906	WT	smk10	OK	5.47311	8.84291	0.69216	-2.43637	0.0148357	0.190968	no
gene:Zm00001d037371	-	6:123321341-123323453	WT	smk10	OK	2.42968	4.47843	0.882226	-2.43591	0.0148545	0.191084	no
gene:Zm00001d038282	-	6:153243816-153250372	WT	smk10	OK	1.39932	2.37914	0.765717	-2.43575	0.014861	0.191084	no
gene:Zm00001d019228	-	7:22845581-22847553	WT	smk10	OK	14.0955	8.60292	-0.712339	2.43519	0.0148841	0.191276	no
gene:Zm00001d004843	-	2:143855972-143857138	WT	smk10	OK	110.105	80.4889	-0.452021	2.43465	0.0149061	0.191454	no
gene:Zm00001d032387	-	1:225072690-225076056	WT	smk10	NOTEST	0.503381	0.0851675	-2.56328	2.4339	0.0149372	1	no
gene:Zm00001d045155	-	9:14559470-14564663	WT	smk10	OK	19.0584	13.3401	-0.514658	2.43385	0.014939	0.191771	no
gene:Zm00001d002939	-	2:27520571-27523950	WT	smk10	OK	18.3084	26.7735	0.548296	-2.43358	0.0149504	0.191811	no
gene:Zm00001d020109	-	7:92670074-92671232	WT	smk10	OK	3.07336	1.11738	-1.45969	2.43291	0.0149781	0.192039	no
gene:Zm00001d016299	-	5:156137452-156146644	WT	smk10	OK	23.0904	16.2111	-0.510312	2.43274	0.014985	0.192039	no
gene:Zm00001d017435	-	5:195864140-195867721	WT	smk10	OK	8.11356	4.71244	-0.783859	2.43243	0.0149981	0.192039	no
gene:Zm00001d024027	-	10:37879486-37880623	WT	smk10	OK	206.434	298.627	0.532665	-2.43236	0.015001	0.192039	no
gene:Zm00001d019985	-	7:82804093-82805861	WT	smk10	OK	2.3265	0.872514	-1.41491	2.43175	0.015026	0.192175	no
gene:Zm00001d029647	-	1:80970555-80976208	WT	smk10	OK	1.43943	2.3475	0.70563	-2.4317	0.0150281	0.192175	no
gene:Zm00001d053784	-	4:240998126-240999016	WT	smk10	OK	4.6737	1.78725	-1.38683	2.4308	0.0150657	0.192551	no
gene:Zm00001d011017	-	8:136945980-136947711	WT	smk10	OK	226.448	314.883	0.475639	-2.43039	0.0150825	0.19266	no
gene:Zm00001d043178	-	3:190657581-190658649	WT	smk10	OK	112.963	154.93	0.455769	-2.4295	0.0151198	0.193032	no
gene:Zm00001d048847	-	4:6292791-6293595	WT	smk10	OK	1.53684	0.151719	-3.3405	2.42907	0.0151374	0.193151	no
gene:Zm00001d053149	-	4:216214681-216218840	WT	smk10	OK	7.31833	4.82868	-0.599886	2.42848	0.0151624	0.193364	no
gene:Zm00001d032166	-	1:215348086-215367330	WT	smk10	OK	28.9114	41.7792	0.531146	-2.42795	0.0151845	0.19354	no
gene:Zm00001d028568	-	1:39393997-39401889	WT	smk10	OK	218.727	137.156	-0.673316	2.42743	0.0152063	0.193713	no
gene:Zm00001d017837	-	5:208273342-208273918	WT	smk10	OK	60.8975	39.8942	-0.610203	2.4272	0.0152158	0.193728	no
gene:Zm00001d003712	-	2:55894818-55896267	WT	smk10	OK	9.6807	15.9747	0.722603	-2.42695	0.0152264	0.193757	no
gene:Zm00001d029934	-	1:95220120-95221774	WT	smk10	OK	7.6466	3.74755	-1.02887	2.42615	0.0152601	0.194081	no
gene:Zm00001d032101	-	1:212823127-212863575	WT	smk10	OK	8.10443	12.4318	0.617248	-2.42583	0.0152734	0.194091	no
gene:Zm00001d010274	-	8:106962805-106966802	WT	smk10	OK	21.921	14.5618	-0.590123	2.42573	0.0152775	0.19409	no
gene:Zm00001d017785	-	5:206726527-206728565	WT	smk10	OK	2.60805	1.02575	-1.3463	2.42526	0.0152976	0.194241	no
gene:Zm00001d050119	-	4:67238634-67241981	WT	smk10	OK	9.11807	5.5126	-0.725996	2.42369	0.0153639	0.19496	no
gene:Zm00001d049071	-	4:14760626-14762515	WT	smk10	OK	19.9348	13.4956	-0.562805	2.42352	0.015371	0.19496	no
gene:Zm00001d038060	-	6:146619926-146621546	WT	smk10	OK	8.01191	4.49121	-0.835043	2.42302	0.0153919	0.19512	no
gene:Zm00001d025616	-	10:124037256-124039095	WT	smk10	OK	8.48626	4.18414	-1.0202	2.42224	0.0154253	0.195316	no
gene:Zm00001d001941	-	2:3201230-3204850	WT	smk10	OK	2.12247	0.860619	-1.30229	2.42211	0.0154309	0.195316	no
gene:Zm00001d022517	-	7:179273872-179275691	WT	smk10	OK	2.04935	4.07822	0.99277	-2.42192	0.0154388	0.195316	no
gene:Zm00001d044255	-	3:223099274-223102092	WT	smk10	OK	40.8624	29.3149	-0.479141	2.42187	0.0154408	0.195316	no
gene:Zm00001d003309	-	2:39693110-39700373	WT	smk10	OK	44.4016	61.8396	0.477922	-2.42132	0.0154641	0.195505	no
gene:Zm00001d003660	-	2:52986472-52987652	WT	smk10	OK	30.1268	19.5352	-0.624971	2.42038	0.0155044	0.195878	no
gene:Zm00001d012936	-	5:2225608-2227382	WT	smk10	OK	29.5048	18.7419	-0.654681	2.42024	0.0155104	0.195878	no
gene:Zm00001d052021	-	4:176740634-176748686	WT	smk10	OK	3.46508	5.48779	0.663336	-2.41943	0.0155449	0.196208	no
gene:Zm00001d041232	-	3:106917386-106920828	WT	smk10	OK	0.245374	0.820465	1.74146	-2.41896	0.0155649	0.196354	no
gene:Zm00001d006714	-	2:215023175-215029253	WT	smk10	OK	38.7557	27.3821	-0.501174	2.41812	0.015601	0.196612	no
gene:Zm00001d011113	-	8:139372045-139374129	WT	smk10	OK	52.0755	37.3678	-0.478812	2.41809	0.0156021	0.196612	no
gene:Zm00001d010440	-	8:115240664-115242366	WT	smk10	OK	0.348441	1.70506	2.29084	-2.41779	0.0156151	0.19667	no
gene:Zm00001d044111	-	3:219558708-219561162	WT	smk10	OK	9.57378	5.64834	-0.761262	2.41727	0.0156375	0.196846	no
gene:Zm00001d038994	-	6:168356469-168357501	WT	smk10	OK	52.3122	36.6363	-0.513873	2.41676	0.0156595	0.197001	no
gene:Zm00001d033799	-	1:274078396-274085766	WT	smk10	OK	20.5895	14.3612	-0.519732	2.41647	0.0156719	0.197001	no
gene:Zm00001d010867	-	8:131312764-131315032	WT	smk10	OK	107.78	76.3698	-0.49702	2.41639	0.0156751	0.197001	no
gene:Zm00001d042869	-	3:182508942-182514234	WT	smk10	OK	38.6025	27.5583	-0.486208	2.41497	0.0157367	0.197668	no
gene:Zm00001d014811	-	5:63966087-63968721	WT	smk10	OK	22.7249	14.8122	-0.617481	2.41401	0.0157782	0.198083	no
gene:Zm00001d018429	-	5:220588215-220589696	WT	smk10	OK	14.0469	8.80584	-0.673719	2.41322	0.0158124	0.198406	no
gene:Zm00001d014642	-	5:57152591-57154619	WT	smk10	OK	21.6544	15.2024	-0.510363	2.4126	0.0158393	0.19857	no
gene:Zm00001d045370	-	9:19935535-19935916	WT	smk10	OK	5.68036	0.711298	-2.99746	2.41253	0.0158424	0.19857	no
gene:Zm00001d033764	-	1:272997604-273005246	WT	smk10	OK	11.3929	16.0057	0.490453	-2.41201	0.0158647	0.198742	no
gene:Zm00001d032102	-	1:213017761-213018352	WT	smk10	OK	13.4831	6.07772	-1.14955	2.41128	0.0158968	0.198966	no
gene:Zm00001d046439	-	9:89843681-89860523	WT	smk10	NOTEST	0.114102	0.0157107	-2.86051	2.41122	0.0158993	1	no
gene:Zm00001d046681	-	9:102111366-102115915	WT	smk10	OK	9.9655	14.3929	0.530346	-2.41121	0.0158996	0.198966	no
gene:Zm00001d030994	-	1:172446565-172449101	WT	smk10	OK	0.127114	0.970157	2.9321	-2.41079	0.015918	0.199012	no
gene:Zm00001d045036	-	9:10721545-10723719	WT	smk10	OK	2.56181	0.743433	-1.78489	2.41065	0.0159241	0.199012	no
gene:Zm00001d031726	-	1:199707995-199710074	WT	smk10	OK	3.51986	6.15532	0.806317	-2.41042	0.015934	0.199012	no
gene:Zm00001d016441	-	5:162429369-162433900	WT	smk10	OK	16.7946	10.1023	-0.733308	2.41007	0.0159493	0.199012	no
gene:Zm00001d037781	-	6:137503064-137509357	WT	smk10	OK	3.73548	5.85143	0.647496	-2.41001	0.0159521	0.199012	no
gene:Zm00001d031543	-	1:193767745-193780529	WT	smk10	OK	22.8509	16.4376	-0.475248	2.40992	0.015956	0.199012	no
gene:Zm00001d006456	-	2:208770103-208775751	WT	smk10	OK	2.9878	5.01604	0.747467	-2.40966	0.0159672	0.199012	no
gene:Zm00001d018417	-	5:220368807-220372049	WT	smk10	OK	1.24346	0.0248293	-5.64617	2.40957	0.0159713	0.199012	no
gene:Zm00001d040040	-	3:24347328-24350219	WT	smk10	OK	10.5359	14.9987	0.509516	-2.40907	0.0159934	0.199181	no
gene:Zm00001d050368	-	4:84247502-84248847	WT	smk10	OK	51.0457	35.8688	-0.50906	2.40782	0.0160481	0.199692	no
gene:Zm00001d021435	CAB1	7:152283432-152284280	WT	smk10	OK	3.17094	7.48889	1.23984	-2.40774	0.0160516	0.199692	no
gene:Zm00001d011838	-	8:162441107-162442697	WT	smk10	OK	9.84621	5.84376	-0.752673	2.4072	0.0160753	0.199881	no
gene:Zm00001d036968	-	6:107779207-107786220	WT	smk10	OK	16.956	23.9203	0.496441	-2.40633	0.0161138	0.200253	no
gene:Zm00001d044183	-	3:221290747-221294556	WT	smk10	NOTEST	0.286568	0.0673932	-2.0882	2.40559	0.0161463	1	no
gene:Zm00001d010451	-	8:115726578-115728797	WT	smk10	OK	54.4289	38.7995	-0.488336	2.40524	0.016162	0.200745	no
gene:Zm00001d013448	-	5:11833202-11834064	WT	smk10	OK	60.4085	41.2019	-0.552042	2.40454	0.0161927	0.200943	no
gene:Zm00001d010700	-	8:124961671-124970124	WT	smk10	OK	1.42802	2.5761	0.851166	-2.40449	0.0161951	0.200943	no
gene:Zm00001d012378	-	8:173232284-173232962	WT	smk10	OK	0	1.35474	1.79769e+308	1.79769e+308	0.0162107	0.200979	no
gene:Zm00001d022067	-	7:169289767-169291428	WT	smk10	OK	4.16263	1.96611	-1.08215	2.40395	0.016219	0.200979	no
gene:Zm00001d018087	-	5:213984417-213985413	WT	smk10	OK	3.62079	1.26502	-1.51715	2.40384	0.0162238	0.200979	no
gene:Zm00001d047582	-	9:136350921-136352658	WT	smk10	OK	3.21177	1.40128	-1.19662	2.4031	0.0162569	0.201282	no
gene:Zm00001d015744	-	5:115568660-115571006	WT	smk10	OK	0.961214	0.123752	-2.9574	2.40288	0.0162665	0.201294	no
gene:Zm00001d023137	-	10:88500018-88502710	WT	smk10	NOTEST	0	0.273659	1.79769e+308	1.79769e+308	0.016326	1	no
gene:Zm00001d008841	-	8:22307487-22307982	WT	smk10	OK	3.11968	0.154152	-4.33897	2.40128	0.016338	0.201883	no
gene:Zm00001d049120	-	4:16707651-16709604	WT	smk10	OK	3.72419	6.51434	0.806691	-2.4011	0.016346	0.201883	no
gene:Zm00001d002799	-	2:22972433-22973879	WT	smk10	OK	1.83731	0.536265	-1.77658	2.40108	0.016347	0.201883	no
gene:Zm00001d044054	-	3:217928183-217932236	WT	smk10	OK	78.8219	57.7026	-0.449961	2.40104	0.0163486	0.201883	no
gene:Zm00001d042257	-	3:157565558-157567207	WT	smk10	OK	10.4823	5.76002	-0.863809	2.40024	0.0163843	0.202201	no
gene:Zm00001d036547	-	6:91589806-91591096	WT	smk10	OK	201.8	148.127	-0.446091	2.40008	0.0163916	0.202201	no
gene:Zm00001d009797	-	8:81867263-81868166	WT	smk10	OK	57.0868	38.639	-0.563099	2.39972	0.0164076	0.202291	no
gene:Zm00001d007466	-	2:232330792-232331401	WT	smk10	OK	60.5223	39.3354	-0.621639	2.39776	0.0164958	0.203232	no
gene:Zm00001d002520	-	2:14677834-14678137	WT	smk10	OK	35.849	14.6062	-1.29535	2.39753	0.0165058	0.203232	no
gene:Zm00001d007688	-	2:237424161-237429239	WT	smk10	OK	1.03967	2.08188	1.00177	-2.39744	0.01651	0.203232	no
gene:Zm00001d013507	-	5:12959335-12964908	WT	smk10	OK	13.316	9.43165	-0.497574	2.39722	0.0165201	0.203249	no
gene:Zm00001d001885	-	2:2465135-2466586	WT	smk10	OK	2.19355	0.407689	-2.42773	2.39679	0.0165393	0.203379	no
gene:Zm00001d005329	-	2:169718349-169719510	WT	smk10	OK	9.63481	5.57262	-0.789901	2.39651	0.0165519	0.203408	no
gene:Zm00001d030858	-	1:163697125-163697959	WT	smk10	OK	4.135	1.19638	-1.78921	2.39635	0.0165591	0.203408	no
gene:Zm00001d016860	-	5:178504959-178508727	WT	smk10	OK	28.8656	20.0723	-0.524144	2.39601	0.0165747	0.203492	no
gene:Zm00001d051272	-	4:151408423-151411182	WT	smk10	OK	33.811	23.9664	-0.496476	2.39556	0.0165949	0.203513	no
gene:Zm00001d041935	-	3:144357751-144358546	WT	smk10	OK	2.02412	0.230314	-3.13562	2.39545	0.0165999	0.203513	no
gene:Zm00001d027976	-	1:19023015-19025659	WT	smk10	OK	44.7535	31.6312	-0.50065	2.3954	0.0166025	0.203513	no
gene:Zm00001d026051	-	10:137105333-137107748	WT	smk10	OK	6.41071	9.8393	0.618072	-2.39475	0.0166316	0.203763	no
gene:Zm00001d033574	-	1:267434893-267435724	WT	smk10	OK	108.512	77.6685	-0.482458	2.39412	0.0166601	0.204006	no
gene:Zm00001d024574	-	10:78836367-78838011	WT	smk10	OK	2.73028	1.00019	-1.44878	2.39291	0.0167153	0.204488	no
gene:Zm00001d018624	-	7:1247291-1253741	WT	smk10	OK	5.52227	8.14689	0.560988	-2.39287	0.016717	0.204488	no
gene:Zm00001d039619	-	3:9222553-9227913	WT	smk10	OK	23.3617	10.7036	-1.12606	2.3924	0.0167388	0.204648	no
gene:Zm00001d028045	-	1:21501809-21555136	WT	smk10	OK	29.4223	19.7474	-0.575248	2.39194	0.0167595	0.204794	no
gene:Zm00001d014160	-	5:34604248-34609420	WT	smk10	OK	0.632579	1.2216	0.949451	-2.39025	0.0168368	0.205548	no
gene:Zm00001d014947	-	5:69452583-69455758	WT	smk10	OK	58.1507	40.0471	-0.538098	2.39021	0.0168388	0.205548	no
gene:Zm00001d006944	-	2:219965543-219970180	WT	smk10	OK	5.02221	8.10295	0.690125	-2.39001	0.0168479	0.205552	no
gene:Zm00001d049507	-	4:32694739-32698204	WT	smk10	OK	111.297	79.9422	-0.477384	2.38889	0.0168995	0.20598	no
gene:Zm00001d021991	-	7:167628098-167631130	WT	smk10	OK	1.53712	0.0461343	-5.05825	2.38872	0.016907	0.20598	no
gene:Zm00001d011748	-	8:160706836-160710739	WT	smk10	OK	1.15183	0.126629	-3.18525	2.38853	0.0169161	0.20598	no
gene:Zm00001d015515	-	5:95183889-95185688	WT	smk10	OK	52.1926	71.1791	0.447609	-2.38848	0.0169182	0.20598	no
gene:Zm00001d033112	-	1:250446438-250452170	WT	smk10	OK	5.83109	8.70698	0.578407	-2.38797	0.0169417	0.206158	no
gene:Zm00001d034715	-	1:300526732-300527389	WT	smk10	OK	4.86628	1.44912	-1.74765	2.38763	0.0169574	0.206242	no
gene:Zm00001d006237	-	2:202588962-202591234	WT	smk10	OK	2.78233	5.8524	1.07273	-2.38731	0.0169723	0.206315	no
gene:Zm00001d048998	-	4:12010180-12012169	WT	smk10	OK	0.437949	1.93001	2.13978	-2.38677	0.0169973	0.20643	no
gene:Zm00001d014867	-	5:66241451-66267159	WT	smk10	OK	27.6024	37.901	0.457443	-2.38653	0.0170082	0.20643	no
gene:Zm00001d027731	-	1:12354761-12359640	WT	smk10	OK	81.8152	58.7736	-0.477202	2.38653	0.0170082	0.20643	no
gene:Zm00001d052018	-	4:176597114-176600543	WT	smk10	OK	5.29682	3.01468	-0.813121	2.38623	0.0170221	0.206441	no
gene:Zm00001d000502	-	3:27549264-27550063	WT	smk10	OK	0.69077	0	-1.79769e+308	-1.79769e+308	0.0170287	0.206441	no
gene:Zm00001d032946	-	1:244382683-244383532	WT	smk10	OK	0.245546	2.03535	3.05121	-2.38594	0.0170356	0.206441	no
gene:Zm00001d038447	-	6:157414913-157416701	WT	smk10	OK	21.8843	15.3051	-0.515891	2.38521	0.0170692	0.206637	no
gene:Zm00001d038883	-	6:166334797-166336207	WT	smk10	OK	11.3572	6.87462	-0.724249	2.38521	0.0170694	0.206637	no
gene:Zm00001d032543	-	1:230037685-230040058	WT	smk10	OK	16.2571	11.4214	-0.509327	2.38487	0.0170853	0.206722	no
gene:Zm00001d014513	-	5:51114197-51116795	WT	smk10	OK	62.827	42.321	-0.57001	2.38431	0.017111	0.206926	no
gene:Zm00001d013107	-	5:4767908-4771878	WT	smk10	OK	24.2742	13.9843	-0.795613	2.3834	0.0171537	0.207335	no
gene:Zm00001d035506	-	6:29709356-29715541	WT	smk10	OK	3.05567	6.28244	1.03984	-2.38251	0.0171951	0.207693	no
gene:Zm00001d010901	-	8:132597425-132600443	WT	smk10	OK	41.3214	28.985	-0.511585	2.38238	0.0172011	0.207693	no
gene:Zm00001d023501	-	10:7467250-7471987	WT	smk10	OK	1.28384	2.31849	0.852718	-2.38209	0.0172145	0.207747	no
gene:Zm00001d014055	-	5:30845332-30853050	WT	smk10	OK	7.8024	5.09011	-0.616221	2.38179	0.0172286	0.20781	no
gene:Zm00001d014341	-	5:41784279-41786309	WT	smk10	OK	33.7504	23.909	-0.49735	2.38158	0.0172386	0.207823	no
gene:Zm00001d023376	-	10:4272267-4274843	WT	smk10	OK	1197.4	761.464	-0.653056	2.38139	0.0172477	0.207826	no
gene:Zm00001d043323	-	3:196539124-196539604	WT	smk10	OK	4.94731	0.687141	-2.84797	2.38089	0.0172709	0.207993	no
gene:Zm00001d039022	-	6:168834756-168838473	WT	smk10	OK	4.37285	2.04341	-1.0976	2.38071	0.0172793	0.207993	no
gene:Zm00001d007010	-	2:220153464-220153869	WT	smk10	OK	95.4331	62.9991	-0.59916	2.37948	0.0173373	0.208506	no
gene:Zm00001d031278	-	1:184859498-184860221	WT	smk10	OK	54.8359	37.2472	-0.55799	2.37942	0.0173398	0.208506	no
gene:Zm00001d048924	-	4:8107105-8111257	WT	smk10	OK	23.2545	31.7086	0.447362	-2.37902	0.0173586	0.208612	no
gene:Zm00001d011125	-	8:139738102-139744185	WT	smk10	OK	50.2537	36.4903	-0.461714	2.37873	0.0173725	0.208612	no
gene:Zm00001d039997	-	3:22422783-22423236	WT	smk10	OK	72.4278	45.9145	-0.657594	2.37867	0.0173754	0.208612	no
gene:Zm00001d026343	-	10:143879827-143880241	WT	smk10	OK	266.323	192.316	-0.469702	2.37823	0.017396	0.208752	no
gene:Zm00001d045118	-	9:13413329-13414131	WT	smk10	OK	3.97826	1.1426	-1.79981	2.37735	0.0174378	0.209061	no
gene:Zm00001d028918	-	1:51462256-51464279	WT	smk10	OK	182.855	135.001	-0.437734	2.37731	0.0174396	0.209061	no
gene:Zm00001d045191	-	9:15658473-15662301	WT	smk10	OK	13.816	9.16234	-0.592549	2.37707	0.0174508	0.209066	no
gene:Zm00001d010214	-	8:104421414-104424050	WT	smk10	OK	30.1038	19.3573	-0.637067	2.37692	0.017458	0.209066	no
gene:Zm00001d030148	-	1:108714458-108726921	WT	smk10	OK	21.51	30.6312	0.509992	-2.37644	0.0174808	0.209107	no
gene:Zm00001d042765	-	3:179131106-179131481	WT	smk10	OK	32.6145	16.4443	-0.98793	2.37641	0.0174822	0.209107	no
gene:Zm00001d021955	-	7:167050211-167051776	WT	smk10	OK	323.484	236.808	-0.449975	2.37628	0.0174882	0.209107	no
gene:Zm00001d010282	-	8:107273500-107276222	WT	smk10	OK	97.8304	72.0532	-0.441221	2.3759	0.0175062	0.209215	no
gene:Zm00001d046468	-	9:91365329-91387542	WT	smk10	OK	13.3821	19.2761	0.526516	-2.37554	0.0175232	0.209312	no
gene:Zm00001d005029	-	2:154743077-154746493	WT	smk10	OK	1.88888	3.64776	0.949476	-2.37518	0.0175402	0.209408	no
gene:Zm00001d011314	-	8:146490049-146490819	WT	smk10	OK	164.235	111.648	-0.556801	2.3747	0.0175632	0.209575	no
gene:Zm00001d028796	-	1:46667080-46670026	WT	smk10	OK	1.13357	2.22574	0.973418	-2.37389	0.017602	0.209931	no
gene:Zm00001d025031	-	10:100543844-100549482	WT	smk10	OK	0.346756	0.98681	1.50885	-2.37328	0.0176309	0.210169	no
gene:Zm00001d011396	-	8:149473966-149475758	WT	smk10	OK	38.6526	26.9035	-0.522771	2.37253	0.0176666	0.210486	no
gene:Zm00001d031571	-	1:194764719-194766698	WT	smk10	OK	0.595678	0.0297299	-4.32455	2.37226	0.0176798	0.210536	no
gene:Zm00001d031203	-	1:181978319-181979932	WT	smk10	OK	2.42226	4.78143	0.981089	-2.37154	0.0177143	0.210743	no
gene:Zm00001d025062	-	10:102246912-102250054	WT	smk10	OK	119.259	86.3345	-0.466088	2.37148	0.017717	0.210743	no
gene:Zm00001d019311	-	7:26986085-26993698	WT	smk10	OK	35.6216	25.4036	-0.487719	2.37133	0.0177242	0.210743	no
gene:Zm00001d052264	-	4:185237791-185239505	WT	smk10	OK	119.316	87.7877	-0.442697	2.37073	0.0177532	0.210883	no
gene:Zm00001d028863	-	1:48930451-48937928	WT	smk10	OK	1.03588	1.7891	0.788378	-2.37062	0.0177583	0.210883	no
gene:Zm00001d040303	-	3:36817315-36823842	WT	smk10	OK	3.24285	4.75543	0.552314	-2.37052	0.017763	0.210883	no
gene:Zm00001d048950	-	4:10553795-10554681	WT	smk10	OK	5.59675	10.6069	0.922346	-2.36966	0.0178043	0.211266	no
gene:Zm00001d041246	-	3:108034637-108035490	WT	smk10	OK	971.291	696.901	-0.478951	2.36885	0.0178437	0.211626	no
gene:Zm00001d007349	-	2:229333467-229334468	WT	smk10	OK	2.56206	0.237326	-3.43236	2.36847	0.0178617	0.211732	no
gene:Zm00001d006034	-	2:195820133-195824384	WT	smk10	OK	18.2025	11.5498	-0.656272	2.36779	0.0178949	0.211847	no
gene:Zm00001d031627	-	1:196865023-196868008	WT	smk10	OK	192.148	140.829	-0.448273	2.36771	0.0178987	0.211847	no
gene:Zm00001d016577	-	5:167999932-168003553	WT	smk10	OK	27.1454	18.1772	-0.57858	2.36763	0.0179022	0.211847	no
gene:Zm00001d048466	-	9:156825989-156831559	WT	smk10	OK	50.8185	35.1041	-0.533712	2.36752	0.0179077	0.211847	no
gene:Zm00001d001857	-	2:2015252-2016537	WT	smk10	OK	4.22111	1.57978	-1.4179	2.36701	0.0179324	0.212032	no
gene:Zm00001d022027	-	7:168263269-168265912	WT	smk10	OK	7.48935	4.36066	-0.780295	2.36539	0.0180113	0.212854	no
gene:Zm00001d022265	-	7:173955792-173957584	WT	smk10	OK	6.10448	9.49382	0.637119	-2.3652	0.0180201	0.212854	no
gene:Zm00001d003903	-	2:66485017-66487506	WT	smk10	OK	4.14364	8.38696	1.01725	-2.36476	0.0180419	0.213004	no
gene:Zm00001d022898	-	1:206279863-206281262	WT	smk10	OK	0	1.66235	1.79769e+308	1.79769e+308	0.0180615	0.213099	no
gene:Zm00001d023904	-	10:27313348-27316275	WT	smk10	OK	54.3853	38.1424	-0.511821	2.36422	0.0180682	0.213099	no
gene:GRMZM5G806435	-	Mt:11110-13315	WT	smk10	NOTEST	0	0.103143	1.79769e+308	1.79769e+308	0.0181063	1	no
gene:Zm00001d010661	-	8:123211884-123212355	WT	smk10	OK	9.82959	19.9586	1.02181	-2.36278	0.0181384	0.213819	no
gene:Zm00001d048568	-	9:159039631-159047635	WT	smk10	OK	0.68936	1.5003	1.12192	-2.36226	0.0181641	0.213989	no
[truncated: 42,468 more rows]

## Sheet: 12 DAP kernels
Table S5. Expressed genes in 6 and 12 DAP smk10 kernels compared with wild-type.
Expressed genes in 12 DAP smk10 kernels compared with wild-type.
gene_id	gene	locus	sample_1	sample_2	status	value_1	value_2	log2(fold_change)	test_stat	p_value	q_value	significant
gene:GRMZM5G856777	psbC	Pt:6391-15097	WT	smk10	OK	0.0381515	0.9277	4.60385	-3.52417	0.000424806	0.00548982	yes
gene:GRMZM5G881135	-	Mt:262383-262761	WT	smk10	OK	1.34534	52.4431	5.28471	-3.9438	8.02007e-05	0.00140698	yes
gene:Zm00001d000508	-	3:36020108-36020746	WT	smk10	OK	6.0581	0	-1.79769e+308	-1.79769e+308	3.33169e-05	0.000672038	yes
gene:Zm00001d000543	-	3:63422457-63422884	WT	smk10	OK	9.25509	0	-1.79769e+308	-1.79769e+308	2.52583e-05	0.000530104	yes
gene:Zm00001d000561	-	3:84004978-84006525	WT	smk10	OK	2.80544	0.0572353	-5.61518	3.79595	0.000147078	0.00229637	yes
gene:Zm00001d000706	-	3:218486986-218487677	WT	smk10	OK	2.07178	0	-1.79769e+308	-1.79769e+308	0.00658468	0.0462554	yes
gene:Zm00001d000738	-	2:4451959-4452388	WT	smk10	OK	13.0843	0	-1.79769e+308	-1.79769e+308	1.6436e-05	0.000366808	yes
gene:Zm00001d000809	-	2:47974249-47982643	WT	smk10	OK	6.97418	0	-1.79769e+308	-1.79769e+308	0.00345637	0.0282969	yes
gene:Zm00001d000909	-	2:121367571-121368253	WT	smk10	OK	1.57752	49.3464	4.96722	-4.93282	8.1051e-07	2.67547e-05	yes
gene:Zm00001d000990	-	2:190812378-190814176	WT	smk10	OK	1.69798	0	-1.79769e+308	-1.79769e+308	0.000576454	0.00701723	yes
gene:Zm00001d001011	-	2:210086008-210088137	WT	smk10	OK	6.0666	0.541204	-3.48664	2.97968	0.00288551	0.0245828	yes
gene:Zm00001d001022	-	2:218461284-218463276	WT	smk10	OK	0.211168	8.62343	5.3518	-4.16209	3.15353e-05	0.000640461	yes
gene:Zm00001d001078	-	7:3204146-3205217	WT	smk10	OK	2.80461	0.153086	-4.19539	2.95606	0.00311595	0.0260774	yes
gene:Zm00001d001080	-	7:4982918-4985314	WT	smk10	OK	33.643	2.42857	-3.79213	3.72883	0.000192371	0.00287778	yes
gene:Zm00001d001083	-	7:8250608-8251499	WT	smk10	OK	15.0294	0.0343809	-8.77197	3.64535	0.000267027	0.00377388	yes
gene:Zm00001d001140	-	7:46766922-46767773	WT	smk10	OK	8.76246	0	-1.79769e+308	-1.79769e+308	1.82617e-08	9.26812e-07	yes
gene:Zm00001d001286	-	7:178742923-178743531	WT	smk10	OK	8.63365	0	-1.79769e+308	-1.79769e+308	3.17668e-07	1.19319e-05	yes
gene:Zm00001d001334	-	6:39835217-39835725	WT	smk10	OK	5.00351	0	-1.79769e+308	-1.79769e+308	0.00258176	0.0226798	yes
gene:Zm00001d001393	-	6:91985701-91988607	WT	smk10	OK	1.12279	12.7032	3.50003	-2.8748	0.00404278	0.0319213	yes
gene:Zm00001d001466	-	6:161241849-161242538	WT	smk10	OK	34.223	0	-1.79769e+308	-1.79769e+308	2.06925e-18	3.86167e-16	yes
gene:Zm00001d001714	-	5:197030386-197044779	WT	smk10	OK	1.68781	0	-1.79769e+308	-1.79769e+308	0.0071285	0.04897	yes
gene:Zm00001d001772	-	2:475370-476004	WT	smk10	OK	28.5397	0.372686	-6.25887	4.4786	7.51336e-06	0.000185301	yes
gene:Zm00001d001785	-	2:833687-836726	WT	smk10	OK	40.3385	8.09625	-2.31683	3.88609	0.000101871	0.00170995	yes
gene:Zm00001d001804	-	2:1251627-1257162	WT	smk10	OK	1.13374	20.0571	4.14496	-5.10147	3.37022e-07	1.25396e-05	yes
gene:Zm00001d001811	-	2:1331498-1334759	WT	smk10	OK	21.5967	0	-1.79769e+308	-1.79769e+308	1.18885e-19	2.42905e-17	yes
gene:Zm00001d001820	-	2:1439870-1441447	WT	smk10	OK	0.313914	596.489	10.8919	-8.16706	2.22045e-16	3.6802e-14	yes
gene:Zm00001d001824	-	2:1527402-1528307	WT	smk10	OK	59.236	1.78593	-5.05173	4.16547	3.10706e-05	0.00063265	yes
gene:Zm00001d001838	-	2:1675458-1681671	WT	smk10	OK	3.84793	20.811	2.43519	-2.89409	0.00380259	0.0304066	yes
gene:Zm00001d001841	-	2:1703672-1708071	WT	smk10	OK	5.64096	0	-1.79769e+308	-1.79769e+308	4.48104e-08	2.09478e-06	yes
gene:Zm00001d001849	-	2:1910246-1912431	WT	smk10	OK	3.09048	0	-1.79769e+308	-1.79769e+308	1.47368e-08	7.66146e-07	yes
gene:Zm00001d001852	-	2:1946283-1947096	WT	smk10	OK	249.485	3.57174	-6.12618	6.27689	3.45405e-10	2.51118e-08	yes
gene:Zm00001d001871	-	2:2125928-2128596	WT	smk10	OK	16.6516	0.0209226	-9.63639	4.00911	6.09475e-05	0.00111805	yes
gene:Zm00001d001882	-	2:2322241-2329784	WT	smk10	OK	151.34	26.3514	-2.52185	3.12672	0.00176766	0.0168187	yes
gene:Zm00001d001894	-	2:2491276-2493876	WT	smk10	OK	4.56786	0.0824485	-5.79188	3.6378	0.000274975	0.00387927	yes
gene:Zm00001d001905	-	2:2643025-2643694	WT	smk10	OK	4.32037	0	-1.79769e+308	-1.79769e+308	0.00046243	0.00588617	yes
gene:Zm00001d001909	-	2:2779224-2787493	WT	smk10	OK	26.5623	5.42986	-2.29039	3.03745	0.00238588	0.0212834	yes
gene:Zm00001d001934	-	2:3102592-3103210	WT	smk10	OK	0.111922	22.7699	7.6685	-3.05581	0.00224453	0.0203122	yes
gene:Zm00001d001935	-	2:3107290-3112383	WT	smk10	OK	20.5203	2.97166	-2.78771	4.39466	1.10947e-05	0.000262585	yes
gene:Zm00001d001941	-	2:3201230-3204850	WT	smk10	OK	0.320483	5.76694	4.16949	-3.94046	8.1326e-05	0.00142147	yes
gene:Zm00001d001960	-	2:3559182-3560951	WT	smk10	OK	10.7747	125.157	3.53802	-3.23728	0.00120675	0.0125115	yes
gene:Zm00001d001989	-	2:4005778-4006470	WT	smk10	OK	13.1547	0	-1.79769e+308	-1.79769e+308	3.96339e-07	1.43854e-05	yes
gene:Zm00001d001995	-	2:4120297-4126906	WT	smk10	OK	1.55683	7.32249	2.23372	-2.84956	0.00437798	0.0338209	yes
gene:Zm00001d001996	-	2:4127516-4130914	WT	smk10	OK	8.17447	0.221753	-5.2041	3.10749	0.00188684	0.017655	yes
gene:Zm00001d002004	-	2:4177226-4180187	WT	smk10	OK	29.4287	0.118117	-7.96086	4.25319	2.10743e-05	0.000451612	yes
gene:Zm00001d002028	-	2:4663112-4666196	WT	smk10	OK	188.903	25.812	-2.87153	4.22453	2.39435e-05	0.000506683	yes
gene:Zm00001d002035	-	2:4821034-4823880	WT	smk10	OK	12.0887	109.973	3.18541	-4.62622	3.72407e-06	0.000101337	yes
gene:Zm00001d002052	-	2:5018196-5021343	WT	smk10	OK	103.491	24.5292	-2.07693	2.81623	0.00485906	0.0365602	yes
gene:Zm00001d002085	-	2:5765100-5768935	WT	smk10	OK	4.31918	18.5631	2.10361	-3.4087	0.000652729	0.00777403	yes
gene:Zm00001d002091	-	2:5846186-5852086	WT	smk10	OK	2.59241	22.0365	3.08753	-3.9595	7.51059e-05	0.00132941	yes
gene:Zm00001d002122	-	2:6150634-6155146	WT	smk10	OK	121.222	17.6759	-2.7778	3.82414	0.00013123	0.00209024	yes
gene:Zm00001d002129	-	2:6412908-6421954	WT	smk10	OK	0.346042	4.57091	3.72346	-3.36785	0.000757576	0.00870771	yes
gene:Zm00001d002130	-	2:6422179-6424987	WT	smk10	OK	0.32013	8.95831	4.8065	-4.1887	2.80558e-05	0.00057973	yes
gene:Zm00001d002132	-	2:6436642-6437312	WT	smk10	OK	19.7587	0	-1.79769e+308	-1.79769e+308	2.21586e-11	2.05149e-09	yes
gene:Zm00001d002146	-	2:6773724-6776694	WT	smk10	OK	0.337704	8.51775	4.65664	-4.12366	3.72896e-05	0.000739583	yes
gene:Zm00001d002147	-	2:6777774-6781319	WT	smk10	OK	3.94413	0.224388	-4.13564	3.46744	0.00052544	0.00650991	yes
gene:Zm00001d002158	-	2:6886752-6887019	WT	smk10	OK	89.9597	2.63598	-5.09287	2.84776	0.0044028	0.0339352	yes
gene:Zm00001d002159	-	2:6889075-6889357	WT	smk10	OK	177.048	1.98977	-6.4754	3.63735	0.00027546	0.00388164	yes
gene:Zm00001d002160	-	2:6893693-6893936	WT	smk10	OK	112.443	5.35292	-4.39273	2.84576	0.00443056	0.0341159	yes
gene:Zm00001d002175	-	2:7264837-7267531	WT	smk10	OK	17.3421	3.87279	-2.16283	3.17306	0.00150839	0.0148571	yes
gene:Zm00001d002176	-	2:7283523-7285960	WT	smk10	OK	0.0346307	137.435	11.9544	-5.25759	1.45959e-07	6.05846e-06	yes
gene:Zm00001d002181	-	2:7399560-7402797	WT	smk10	OK	0.0201494	1.47282	6.1917	-2.69899	0.0069551	0.0480328	yes
gene:Zm00001d002190	-	2:7649643-7654759	WT	smk10	OK	20.9194	6.59127	-1.66621	2.69408	0.00705832	0.0486023	yes
gene:Zm00001d002198	-	2:7833347-7838132	WT	smk10	OK	1.25345	0.0287428	-5.44656	2.70547	0.00682071	0.0473652	yes
gene:Zm00001d002259	-	2:9085386-9088906	WT	smk10	OK	102.504	30.1003	-1.76783	2.6828	0.00730087	0.049818	yes
gene:Zm00001d002260	-	2:9089886-9093334	WT	smk10	OK	79.8187	0	-1.79769e+308	-1.79769e+308	9.62204e-48	4.65412e-45	yes
gene:Zm00001d002269	-	2:9179577-9183463	WT	smk10	OK	0.0238086	3.68361	7.2735	-3.15932	0.0015814	0.0153296	yes
gene:Zm00001d002274	-	2:9274910-9278376	WT	smk10	OK	3.67932	0.527211	-2.80299	2.84179	0.00448613	0.0344208	yes
gene:Zm00001d002276	-	2:9317071-9317798	WT	smk10	OK	91.0464	0	-1.79769e+308	-1.79769e+308	1.51111e-22	3.47717e-20	yes
gene:Zm00001d002313	-	2:10111469-10132339	WT	smk10	OK	2.20818	12.2225	2.46862	-3.03464	0.00240821	0.0214333	yes
gene:Zm00001d002320	-	2:10185426-10192581	WT	smk10	OK	0.113693	2.19925	4.27379	-3.32842	0.000873391	0.00971842	yes
gene:Zm00001d002347	-	2:10657876-10658439	WT	smk10	OK	38.7926	0.2098	-7.53063	4.0048	6.20689e-05	0.00113423	yes
gene:Zm00001d002381	-	2:11533202-11535248	WT	smk10	OK	0.474816	11.4937	4.59733	-3.39882	0.00067678	0.00799619	yes
gene:Zm00001d002415	-	2:12238403-12242986	WT	smk10	OK	6.41969	0.167233	-5.26257	3.39118	0.00069593	0.00817761	yes
gene:Zm00001d002426	-	2:12406435-12411685	WT	smk10	OK	2.56623	60.6439	4.56264	-6.1695	6.85078e-10	4.63915e-08	yes
gene:Zm00001d002432	-	2:12555274-12557201	WT	smk10	OK	2.28742	0.0675149	-5.08237	2.8167	0.00485205	0.03656	yes
gene:Zm00001d002435	-	2:12596886-12598336	WT	smk10	OK	0.0963505	3.73986	5.27855	-2.89367	0.00380767	0.0304267	yes
gene:Zm00001d002436	-	2:12637876-12640584	WT	smk10	OK	0.289443	47.6184	7.3621	-6.59231	4.3304e-11	3.73218e-09	yes
gene:Zm00001d002475	-	2:13572657-13576059	WT	smk10	OK	14.5244	2.96956	-2.29016	2.9091	0.0036247	0.0292709	yes
gene:Zm00001d002481	-	2:13628847-13633113	WT	smk10	OK	3.25847	0.0417424	-6.28654	3.13595	0.00171299	0.0163906	yes
gene:Zm00001d002500	-	2:14128412-14128673	WT	smk10	OK	29.3167	0	-1.79769e+308	-1.79769e+308	0.000231992	0.00336091	yes
gene:Zm00001d002503	-	2:14159121-14168043	WT	smk10	OK	0.481296	4.34793	3.17533	-3.28947	0.00100375	0.0108778	yes
gene:Zm00001d002523	-	2:14724860-14725891	WT	smk10	OK	26.8027	3.07854	-3.12206	3.32896	0.000871719	0.00970438	yes
gene:Zm00001d002532	-	2:14856274-14861080	WT	smk10	OK	0.0423874	3.4235	6.33569	-2.91326	0.00357681	0.0289825	yes
gene:Zm00001d002538	-	2:14986697-14990518	WT	smk10	OK	30.9526	7.22233	-2.09952	2.88061	0.00396907	0.0314303	yes
gene:Zm00001d002541	-	2:15001465-15005577	WT	smk10	OK	0.130959	1.5194	3.53632	-2.93357	0.00335088	0.0275953	yes
gene:Zm00001d002543	H4C7	2:15068320-15068632	WT	smk10	OK	164.625	15.4281	-3.41555	3.0615	0.0022023	0.0200141	yes
gene:Zm00001d002546	H4C7	2:15134463-15135291	WT	smk10	OK	56.59	3.98725	-3.82708	3.90838	9.29159e-05	0.00158204	yes
gene:Zm00001d002550	-	2:15225587-15227399	WT	smk10	OK	0.0255251	5.5814	7.77257	-3.08704	0.00202163	0.0186293	yes
gene:Zm00001d002601	-	2:16461904-16462911	WT	smk10	OK	388.585	101.678	-1.93423	3.24622	0.0011695	0.0122504	yes
gene:Zm00001d002607	-	2:16643403-16644693	WT	smk10	OK	197.713	26.0145	-2.92602	4.73088	2.23552e-06	6.50111e-05	yes
gene:Zm00001d002626	-	2:17190892-17193599	WT	smk10	OK	0.180426	4.81059	4.73673	-3.19951	0.00137661	0.0139075	yes
gene:Zm00001d002654	-	2:18312494-18320006	WT	smk10	OK	128.119	3.42013	-5.22729	4.45848	8.25443e-06	0.000201274	yes
gene:Zm00001d002658	-	2:18550414-18564104	WT	smk10	OK	1.33733	12.5825	3.23399	-3.67398	0.000238805	0.00344697	yes
gene:Zm00001d002661	-	2:18646954-18652496	WT	smk10	OK	53.6895	8.61234	-2.64016	3.97198	7.12771e-05	0.00127401	yes
gene:Zm00001d002673	-	2:18907322-18909618	WT	smk10	OK	0.515231	4.26425	3.049	-2.89654	0.00377301	0.0302109	yes
gene:Zm00001d002675	-	2:19011893-19013937	WT	smk10	OK	0.508085	313.845	9.27077	-8.19602	2.22045e-16	3.6802e-14	yes
gene:Zm00001d002705	-	2:19814236-19820680	WT	smk10	OK	4.96055	0.050508	-6.61784	4.94108	7.76892e-07	2.57887e-05	yes
gene:Zm00001d002708	-	2:19911562-19919891	WT	smk10	OK	7.93421	0.606748	-3.70892	4.16716	3.08419e-05	0.000628532	yes
gene:Zm00001d002726	-	2:20519840-20526507	WT	smk10	OK	27.3969	0.182495	-7.23001	4.39316	1.11717e-05	0.000263536	yes
gene:Zm00001d002758	-	2:21813078-21818936	WT	smk10	OK	6.81734	0	-1.79769e+308	-1.79769e+308	4.8362e-05	0.00092812	yes
gene:Zm00001d002759	-	2:21822629-21825221	WT	smk10	OK	5.07584	22.4505	2.14503	-3.42172	0.000622257	0.00748256	yes
gene:Zm00001d002768	-	2:22071812-22072283	WT	smk10	OK	1061.14	117.744	-3.17188	4.874	1.09362e-06	3.49798e-05	yes
gene:Zm00001d002783	-	2:22579623-22583090	WT	smk10	OK	0.0310293	7.31787	7.88165	-3.9251	8.66952e-05	0.00149546	yes
gene:Zm00001d002802	-	2:23113152-23114211	WT	smk10	OK	4.13131	0.0818335	-5.65776	2.97179	0.0029607	0.0250702	yes
gene:Zm00001d002815	-	2:23462896-23484612	WT	smk10	OK	0.895737	9.21846	3.36338	-3.00654	0.00264242	0.0230282	yes
gene:Zm00001d002830	-	2:24145620-24150188	WT	smk10	OK	0.157152	12.6386	6.32953	-5.42458	5.80923e-08	2.61261e-06	yes
gene:Zm00001d002847	-	2:24476397-24480168	WT	smk10	OK	0.562715	5.41925	3.26762	-2.82188	0.00477436	0.0360487	yes
gene:Zm00001d002850	-	2:24662752-24665050	WT	smk10	OK	8.605	0.520023	-4.04853	3.18861	0.00142957	0.0142843	yes
gene:Zm00001d002859	-	2:24840670-24844622	WT	smk10	OK	55.8807	8.19456	-2.76961	3.79624	0.000146906	0.00229519	yes
gene:Zm00001d002869	-	2:25137331-25139634	WT	smk10	OK	1.93743	0.133401	-3.8603	2.9862	0.0028247	0.0242654	yes
gene:Zm00001d002871	-	2:25171105-25176433	WT	smk10	OK	6.36566	58.5155	3.20044	-4.88999	1.00842e-06	3.25177e-05	yes
gene:Zm00001d002874	-	2:25244153-25248590	WT	smk10	OK	25.3074	0	-1.79769e+308	-1.79769e+308	2.52475e-32	7.38755e-30	yes
gene:Zm00001d002888	-	2:25868911-25870961	WT	smk10	OK	0.815994	171.428	7.71483	-6.72275	1.78333e-11	1.69746e-09	yes
gene:Zm00001d002890	-	2:25943852-25944443	WT	smk10	OK	39.2131	2.78246	-3.8169	3.59401	0.000325621	0.00444303	yes
gene:Zm00001d002899	-	2:26144894-26145908	WT	smk10	OK	4.8672	0.20757	-4.55142	3.20499	0.00135068	0.0136864	yes
gene:Zm00001d002928	-	2:26785402-26786596	WT	smk10	OK	0.927527	20.7342	4.48248	-5.05665	4.26696e-07	1.53695e-05	yes
gene:Zm00001d002937	-	2:27420577-27426388	WT	smk10	OK	32.2865	0.0371183	-9.76459	3.10655	0.00189284	0.0177041	yes
gene:Zm00001d002939	-	2:27520571-27523950	WT	smk10	OK	12.6203	71.7397	2.50702	-3.11757	0.00182346	0.0172182	yes
gene:Zm00001d002960	-	2:28153169-28153838	WT	smk10	OK	9.49807	0	-1.79769e+308	-1.79769e+308	0.000120683	0.00196046	yes
gene:Zm00001d002967	-	2:28260453-28267177	WT	smk10	OK	3.26017	22.7207	2.80099	-2.68274	0.00730213	0.049818	yes
gene:Zm00001d002991	-	2:28953672-28957755	WT	smk10	OK	12.2748	0.0230347	-9.05768	3.21641	0.00129807	0.0132495	yes
gene:Zm00001d003006	PIP2-5	2:29275927-29278172	WT	smk10	OK	7.29787	0	-1.79769e+308	-1.79769e+308	1.92185e-10	1.44144e-08	yes
gene:Zm00001d003015	-	2:29467930-29470598	WT	smk10	OK	0.756414	27.7538	5.19737	-7.12504	1.0405e-12	1.15779e-10	yes
gene:Zm00001d003035	-	2:30053281-30054643	WT	smk10	OK	6.50315	0.232623	-4.80508	3.53034	0.00041502	0.00538686	yes
gene:Zm00001d003044	-	2:30142616-30148922	WT	smk10	OK	0.334346	5.60953	4.06847	-4.65374	3.25963e-06	8.96248e-05	yes
gene:Zm00001d003048	-	2:30338612-30343062	WT	smk10	OK	0.145779	1.69806	3.54203	-3.48704	0.000488396	0.00615509	yes
gene:Zm00001d003058	-	2:30708046-30711219	WT	smk10	OK	20.7134	2.93149	-2.82086	3.40659	0.0006578	0.00781087	yes
gene:Zm00001d003059	-	2:30712432-30716196	WT	smk10	OK	37.5201	4.99467	-2.9092	3.11577	0.00183467	0.0172973	yes
gene:Zm00001d003064	-	2:30987717-30989878	WT	smk10	OK	2.19149	9.61773	2.13378	-2.71385	0.00665058	0.0465761	yes
gene:Zm00001d003068	-	2:31084435-31085836	WT	smk10	OK	3.81969	16.9834	2.15259	-2.94891	0.00318892	0.0265475	yes
gene:Zm00001d003086	-	2:31747660-31753661	WT	smk10	OK	9.25171	74.4266	3.00803	-4.03223	5.5249e-05	0.00103188	yes
gene:Zm00001d003118	-	2:32787349-32790222	WT	smk10	OK	0.282691	7.87882	4.80068	-3.55758	0.000374281	0.00494197	yes
gene:Zm00001d003128	-	2:33305014-33307758	WT	smk10	OK	7.31416	0.335057	-4.44821	4.52455	6.05233e-06	0.000154243	yes
gene:Zm00001d003148	-	2:33774187-33778057	WT	smk10	OK	5.6109	45.1637	3.00886	-4.72663	2.28282e-06	6.58213e-05	yes
gene:Zm00001d003155	-	2:33956256-33959338	WT	smk10	OK	5.70767	0.125219	-5.51038	3.92168	8.79339e-05	0.00151222	yes
gene:Zm00001d003156	-	2:33972536-33973738	WT	smk10	OK	2.76325	0	-1.79769e+308	-1.79769e+308	0.00118285	0.0123394	yes
gene:Zm00001d003162	-	2:34080160-34081769	WT	smk10	OK	0.224718	15.4808	6.10622	-4.55694	5.19051e-06	0.000135039	yes
gene:Zm00001d003164	-	2:34130487-34131507	WT	smk10	OK	31.3694	6.23874	-2.33003	2.77716	0.0054836	0.0400948	yes
gene:Zm00001d003174	-	2:34501884-34505176	WT	smk10	OK	5.1586	0.0932784	-5.78929	3.6193	0.000295398	0.00409668	yes
gene:Zm00001d003190	-	2:35066061-35067313	WT	smk10	OK	0.729809	126.505	7.43747	-6.23165	4.61535e-10	3.23634e-08	yes
gene:Zm00001d003257	-	2:38091292-38102928	WT	smk10	OK	66.7221	11.9833	-2.47713	2.99822	0.00271562	0.0234987	yes
gene:Zm00001d003281	-	2:38668116-38670450	WT	smk10	OK	4.1446	0.417721	-3.31062	2.95058	0.00317179	0.0264606	yes
gene:Zm00001d003297	-	2:39113485-39115734	WT	smk10	OK	0.125794	2.63163	4.38682	-2.84269	0.0044734	0.0343676	yes
gene:Zm00001d003306	-	2:39644136-39644676	WT	smk10	OK	2.07	1004.12	8.92208	-8.18595	2.22045e-16	3.6802e-14	yes
gene:Zm00001d003310	-	2:39700453-39702802	WT	smk10	OK	8.12269	43.2982	2.41428	-2.91765	0.00352684	0.0286757	yes
gene:Zm00001d003312	-	2:39759790-39762588	WT	smk10	OK	5.94109	0	-1.79769e+308	-1.79769e+308	3.03757e-10	2.22202e-08	yes
gene:Zm00001d003320	-	2:40126365-40127328	WT	smk10	OK	0.527887	11.1078	4.3952	-3.11853	0.00181756	0.0171831	yes
gene:Zm00001d003331	-	2:40361660-40367040	WT	smk10	OK	0.408616	7.61179	4.21942	-3.19912	0.00137849	0.0139205	yes
gene:Zm00001d003349	-	2:41028414-41031913	WT	smk10	OK	60.9296	0.209829	-8.18178	6.20174	5.58408e-10	3.85855e-08	yes
gene:Zm00001d003354	-	2:41358362-41370652	WT	smk10	OK	0.399255	2.29317	2.52196	-2.94442	0.00323563	0.026842	yes
gene:Zm00001d003398	FL1	2:43019870-43020779	WT	smk10	OK	125.485	6.00576	-4.38502	5.17842	2.23778e-07	8.81024e-06	yes
gene:Zm00001d003401	-	2:43088492-43092367	WT	smk10	OK	405.326	67.027	-2.59627	3.45804	0.00054413	0.00667517	yes
gene:Zm00001d003452	-	2:44831107-44832831	WT	smk10	OK	15.7921	0	-1.79769e+308	-1.79769e+308	6.91475e-06	0.000173677	yes
gene:Zm00001d003457	-	2:44953547-44954798	WT	smk10	OK	30.7686	112.44	1.86962	-3.10504	0.00190253	0.0177578	yes
gene:Zm00001d003459	-	2:45018394-45021399	WT	smk10	OK	0.559809	7.8721	3.81374	-3.04396	0.00233489	0.020946	yes
gene:Zm00001d003464	-	2:45202979-45209348	WT	smk10	OK	5.52864	26.4112	2.25615	-2.97278	0.00295116	0.0250162	yes
gene:Zm00001d003470	-	2:45281415-45286675	WT	smk10	OK	10.8907	38.9096	1.83703	-3.0494	0.00229298	0.0206873	yes
gene:Zm00001d003502	-	2:46156329-46162045	WT	smk10	OK	87.2045	10.2409	-3.09006	3.18548	0.00144512	0.014379	yes
gene:Zm00001d003512	-	2:46296355-46301011	WT	smk10	OK	0.405396	4.45874	3.45923	-3.97712	6.97541e-05	0.00124962	yes
gene:Zm00001d003516	-	2:46377969-46383438	WT	smk10	OK	1.56102	0	-1.79769e+308	-1.79769e+308	0.000582246	0.0070732	yes
gene:Zm00001d003517	-	2:46377969-46383438	WT	smk10	OK	7.93262	0	-1.79769e+308	-1.79769e+308	0.00201895	0.0186118	yes
gene:Zm00001d003520	-	2:46552578-46554582	WT	smk10	OK	2.43516	0.160727	-3.92133	2.95009	0.00317677	0.0264841	yes
gene:Zm00001d003524	-	2:46658255-46660165	WT	smk10	OK	0.92293	15.6903	4.08751	-4.18737	2.82204e-05	0.000582115	yes
gene:Zm00001d003533	-	2:47105186-47109372	WT	smk10	OK	7.48623	39.0168	2.38178	-2.97562	0.00292394	0.0248655	yes
gene:Zm00001d003554	-	2:47866672-47867299	WT	smk10	OK	0.781395	16.2889	4.38169	-3.2297	0.00123921	0.012792	yes
gene:Zm00001d003555	-	2:47886592-47890119	WT	smk10	OK	1.31706	0	-1.79769e+308	-1.79769e+308	0.000305476	0.0042118	yes
gene:Zm00001d003559	-	2:48066762-48071352	WT	smk10	OK	0.0590203	2.83987	5.58847	-3.53058	0.000414648	0.00538587	yes
gene:Zm00001d003593	-	2:49227069-49227546	WT	smk10	OK	25.879	3.11194	-3.0559	2.84281	0.00447183	0.0343667	yes
gene:Zm00001d003646	-	2:51778256-51782320	WT	smk10	OK	1.98555	0.128846	-3.94582	2.84854	0.00439197	0.0338912	yes
gene:Zm00001d003649	-	2:51951525-51956734	WT	smk10	OK	1.16543	5.8045	2.31631	-3.04769	0.00230607	0.020751	yes
gene:Zm00001d003672	-	2:53480031-53483738	WT	smk10	OK	118.93	34.005	-1.80629	2.99613	0.00273429	0.0236	yes
gene:Zm00001d003677	-	2:53849187-53854880	WT	smk10	OK	95.5177	0	-1.79769e+308	-1.79769e+308	3.84732e-50	0	yes
gene:Zm00001d003680	-	2:53960458-53963477	WT	smk10	OK	50.3699	13.8997	-1.85751	2.71228	0.00668212	0.0467176	yes
gene:Zm00001d003685	-	2:54347997-54351273	WT	smk10	OK	44.5905	10.9398	-2.02715	2.79872	0.00513049	0.0380826	yes
gene:Zm00001d003709	-	2:55723781-55724426	WT	smk10	OK	14.255	1.08759	-3.71227	3.11556	0.00183597	0.0173019	yes
gene:Zm00001d003712	-	2:55894818-55896267	WT	smk10	OK	0.777577	29.7446	5.2575	-4.81717	1.45608e-06	4.45954e-05	yes
gene:Zm00001d003715	-	2:56141055-56143346	WT	smk10	OK	0.268407	6.86025	4.67577	-3.67943	0.00023376	0.00338445	yes
gene:Zm00001d003725	H3C2	2:56544751-56545162	WT	smk10	OK	56.3371	7.10816	-2.98654	2.96895	0.00298818	0.0252398	yes
gene:Zm00001d003749	-	2:57471737-57474116	WT	smk10	OK	22.624	0.0694164	-8.34836	4.69568	2.65718e-06	7.51524e-05	yes
gene:Zm00001d003750	-	2:57475946-57481107	WT	smk10	OK	16.3776	2.97616	-2.4602	3.56151	0.000368722	0.00488216	yes
gene:Zm00001d003776	-	2:58876331-58879327	WT	smk10	OK	193.445	30.0815	-2.68497	3.9471	7.91036e-05	0.0013898	yes
gene:Zm00001d003779	-	2:59142983-59144327	WT	smk10	OK	1.38445	0	-1.79769e+308	-1.79769e+308	0.00126965	0.0130551	yes
gene:Zm00001d003794	-	2:59558851-59561614	WT	smk10	OK	0.0402832	1.68812	5.3891	-2.99678	0.00272852	0.0235673	yes
gene:Zm00001d003822	-	2:60917099-60919425	WT	smk10	OK	145.321	28.9853	-2.32585	3.84536	0.000120377	0.00195818	yes
gene:Zm00001d003823	-	2:60927050-60928640	WT	smk10	OK	9.32665	43.5577	2.2235	-3.69092	0.000223443	0.00326298	yes
gene:Zm00001d003847	-	2:61984603-61991864	WT	smk10	OK	1.76089	7.04754	2.00081	-3.17073	0.00152056	0.0149044	yes
gene:Zm00001d003856	-	2:62901360-62902707	WT	smk10	OK	6.58588	0	-1.79769e+308	-1.79769e+308	3.51477e-11	3.06263e-09	yes
gene:Zm00001d003866	-	2:63973911-63976292	WT	smk10	OK	0.0735496	24.0339	8.35213	-4.65514	3.23758e-06	8.94324e-05	yes
gene:Zm00001d003869	-	2:64103997-64104966	WT	smk10	OK	8.70603	0	-1.79769e+308	-1.79769e+308	8.60393e-10	5.77682e-08	yes
gene:Zm00001d003875	-	2:64368245-64378577	WT	smk10	OK	3.93073	0	-1.79769e+308	-1.79769e+308	7.16039e-05	0.00127792	yes
gene:Zm00001d003877	-	2:64525594-64526098	WT	smk10	OK	0.169027	399.861	11.208	-4.79903	1.59437e-06	4.82609e-05	yes
gene:Zm00001d003896	-	2:65739233-65741073	WT	smk10	OK	311.381	72.8286	-2.0961	3.18997	0.00142288	0.0142405	yes
gene:Zm00001d003929	-	2:69607219-69609968	WT	smk10	OK	10.2289	0.582539	-4.13416	3.79973	0.000144852	0.00227059	yes
gene:Zm00001d003945	-	2:71037397-71040700	WT	smk10	OK	158.52	16.1472	-3.29531	3.62261	0.000291644	0.00405659	yes
gene:Zm00001d003950	-	2:71776771-71780884	WT	smk10	OK	2.24656	13.7241	2.61093	-3.20661	0.00134311	0.0136272	yes
gene:Zm00001d003974	-	2:72986094-72986979	WT	smk10	OK	111.115	23.915	-2.21606	2.99121	0.0027787	0.0239223	yes
gene:Zm00001d003999	-	2:74637519-74638152	WT	smk10	OK	0.0749304	14.2965	7.57589	-2.99525	0.00274224	0.0236599	yes
gene:Zm00001d004086	-	2:81414318-81415921	WT	smk10	OK	16.517	1.77537	-3.21776	3.18802	0.00143248	0.0142953	yes
gene:Zm00001d004129	-	2:85346347-85347337	WT	smk10	OK	2.19554	0	-1.79769e+308	-1.79769e+308	0.00150743	0.0148556	yes
gene:Zm00001d004130	-	2:85362120-85368441	WT	smk10	OK	2.26998	0	-1.79769e+308	-1.79769e+308	3.97834e-08	1.88959e-06	yes
gene:Zm00001d004147	-	2:86359247-86367245	WT	smk10	OK	3.00864	0	-1.79769e+308	-1.79769e+308	6.14134e-05	0.00112485	yes
gene:Zm00001d004243	-	2:95493593-95497031	WT	smk10	OK	0.0260674	64.9617	11.2831	-4.56048	5.1036e-06	0.000133216	yes
gene:Zm00001d004287	-	2:100288905-100290144	WT	smk10	OK	3.12901	0	-1.79769e+308	-1.79769e+308	4.64816e-05	0.000895659	yes
gene:Zm00001d004293	-	2:100974370-100988003	WT	smk10	OK	11.6153	0	-1.79769e+308	-1.79769e+308	9.13282e-15	1.27328e-12	yes
gene:Zm00001d004357	-	2:105975689-105979822	WT	smk10	OK	39.4145	0.520443	-6.24284	6.11653	9.56339e-10	6.40288e-08	yes
gene:Zm00001d004363	-	2:106492267-106494016	WT	smk10	OK	3.4137	0.0156963	-7.76477	3.21744	0.0012934	0.013219	yes
gene:Zm00001d004401	-	2:109327003-109328229	WT	smk10	OK	230.906	1.13945	-7.66283	7.69792	1.37668e-14	1.88605e-12	yes
gene:Zm00001d004409	-	2:110207244-110210898	WT	smk10	OK	18.3997	0.96684	-4.25026	3.94928	7.83851e-05	0.00137819	yes
gene:Zm00001d004413	-	2:110314498-110316622	WT	smk10	OK	237.68	9.07238	-4.7114	5.74553	9.16361e-09	5.03914e-07	yes
gene:Zm00001d004478	-	2:114435460-114439440	WT	smk10	OK	1.11074	8.28706	2.89934	-3.85941	0.000113659	0.00187332	yes
gene:Zm00001d004559	-	2:118056519-118081233	WT	smk10	OK	1.3043	7.76689	2.57406	-2.69897	0.00695534	0.0480328	yes
gene:Zm00001d004620	-	2:122442334-122443832	WT	smk10	OK	40.6995	0.0381508	-10.0591	4.20059	2.66225e-05	0.000553007	yes
gene:Zm00001d004689	-	2:131242392-131243911	WT	smk10	OK	3.00621	0.174405	-4.10743	3.16358	0.00155844	0.015194	yes
gene:Zm00001d004691	-	2:131619679-131622816	WT	smk10	OK	3.68221	46.5505	3.66015	-4.46908	7.85583e-06	0.000192346	yes
gene:Zm00001d004700	-	2:132138156-132139180	WT	smk10	OK	0.531154	5.65508	3.41235	-2.82702	0.00469828	0.0355912	yes
gene:Zm00001d004731	-	2:134453743-134457995	WT	smk10	OK	3.67882	53.7044	3.86773	-4.48038	7.4509e-06	0.000183952	yes
gene:Zm00001d004734	-	2:134686451-134689699	WT	smk10	OK	113.435	29.0578	-1.96487	3.06604	0.00216914	0.0197734	yes
gene:Zm00001d004805	-	2:140441081-140448284	WT	smk10	OK	4.94556	0	-1.79769e+308	-1.79769e+308	1.6748e-10	1.27635e-08	yes
gene:Zm00001d004843	-	2:143855972-143857138	WT	smk10	OK	2.96285	35.1951	3.57032	-3.76935	0.000163671	0.00251462	yes
gene:Zm00001d004855	-	2:144882979-144890090	WT	smk10	OK	1.91518	128.819	6.07172	-3.29824	0.00097292	0.010597	yes
gene:Zm00001d004867	-	2:145453829-145454228	WT	smk10	OK	16.216	0	-1.79769e+308	-1.79769e+308	1.6436e-05	0.000366808	yes
gene:Zm00001d004894	-	2:147269760-147270804	WT	smk10	OK	0.839926	275.23	8.35616	-8.37816	0	0	yes
gene:Zm00001d004896	-	2:147532849-147537808	WT	smk10	OK	49.7304	13.5539	-1.87542	2.86817	0.00412858	0.0324012	yes
gene:Zm00001d004903	-	2:147882114-147883489	WT	smk10	OK	1.7214	0	-1.79769e+308	-1.79769e+308	0.000405678	0.00529459	yes
gene:Zm00001d004917	-	2:148582995-148585868	WT	smk10	OK	9.68507	0.843628	-3.52108	3.34357	0.000827067	0.00932112	yes
gene:Zm00001d004931	-	2:149353231-149355845	WT	smk10	OK	87.0404	16.5274	-2.39682	4.03691	5.41599e-05	0.00101625	yes
gene:Zm00001d004933	-	2:149548554-149551030	WT	smk10	OK	43.4195	9.55256	-2.18438	3.39021	0.000698394	0.00819369	yes
gene:Zm00001d005015	-	2:153783161-153787082	WT	smk10	OK	1.75284	6.78726	1.95313	-2.86666	0.00414823	0.0324908	yes
gene:Zm00001d005018	-	2:154107680-154110474	WT	smk10	OK	27.6588	0.378657	-6.1907	4.65403	3.25515e-06	8.96056e-05	yes
gene:Zm00001d005032	-	2:155039784-155042337	WT	smk10	OK	0.0747252	3.10065	5.37483	-3.00819	0.00262808	0.0229761	yes
gene:Zm00001d005051	-	2:156270102-156272641	WT	smk10	OK	0.867884	4.8943	2.49553	-2.93724	0.00331148	0.027336	yes
gene:Zm00001d005059	-	2:156642267-156645976	WT	smk10	OK	11.4616	0.174486	-6.03756	4.55052	5.35133e-06	0.000138614	yes
gene:Zm00001d005114	-	2:159058948-159063855	WT	smk10	OK	5.4987	27.0153	2.29662	-3.03394	0.00241379	0.0214589	yes
gene:Zm00001d005124	-	2:159686923-159692287	WT	smk10	OK	0.121648	1.78239	3.87304	-2.76322	0.00572348	0.0414833	yes
gene:Zm00001d005146	-	2:161023219-161023567	WT	smk10	OK	129.08	10.384	-3.63583	3.0586	0.0022237	0.0201545	yes
gene:Zm00001d005148	-	2:161094503-161096484	WT	smk10	OK	0.0917803	4.32733	5.55915	-3.02105	0.00251902	0.0222359	yes
gene:Zm00001d005174	-	2:162398073-162402945	WT	smk10	OK	2.19034	48.3062	4.46298	-5.81554	6.04391e-09	3.50237e-07	yes
gene:Zm00001d005193	-	2:163079619-163082144	WT	smk10	OK	5.21184	20.6659	1.98739	-2.76191	0.0057464	0.0416245	yes
gene:Zm00001d005195	-	2:163095555-163101315	WT	smk10	OK	2.68123	0	-1.79769e+308	-1.79769e+308	1.30955e-06	4.08929e-05	yes
gene:Zm00001d005230	-	2:164746345-164746813	WT	smk10	OK	7515.76	0.664867	-13.4646	9.09852	0	0	yes
gene:Zm00001d005246	-	2:165580325-165581730	WT	smk10	OK	0.879579	34.4371	5.29101	-6.77777	1.22047e-11	1.1953e-09	yes
gene:Zm00001d005293	-	2:168005837-168007927	WT	smk10	OK	3.20409	0.222452	-3.84834	3.12316	0.0017892	0.0169625	yes
gene:Zm00001d005295	-	2:168137132-168145157	WT	smk10	OK	41.2054	7.5019	-2.45751	3.59008	0.00033058	0.00449517	yes
gene:Zm00001d005317	-	2:169450467-169452918	WT	smk10	OK	0.623853	4.52963	2.86012	-3.10397	0.00190941	0.0177822	yes
gene:Zm00001d005334	-	2:169838653-169842673	WT	smk10	OK	238.135	67.8682	-1.81097	2.88079	0.0039668	0.0314228	yes
gene:Zm00001d005359	-	2:170959555-170961867	WT	smk10	OK	1.76534	10.2322	2.53509	-3.40853	0.000653133	0.00777494	yes
gene:Zm00001d005394	-	2:172200288-172201842	WT	smk10	OK	103.822	11.8974	-3.1254	4.23886	2.24656e-05	0.00047754	yes
gene:Zm00001d005429	-	2:173709957-173717006	WT	smk10	OK	1.89547	0	-1.79769e+308	-1.79769e+308	4.42574e-07	1.58451e-05	yes
gene:Zm00001d005434	-	2:173882327-173889679	WT	smk10	OK	3.38502	338.821	6.64522	-7.45252	9.14824e-14	1.1352e-11	yes
gene:Zm00001d005436	-	2:173915386-173916278	WT	smk10	OK	1.53587	178.828	6.86338	-7.33799	2.16938e-13	2.59679e-11	yes
gene:Zm00001d005446	-	2:174389495-174390471	WT	smk10	OK	0.177632	262.262	10.5279	-5.97413	2.31325e-09	1.43901e-07	yes
gene:Zm00001d005454	-	2:174826098-174827859	WT	smk10	OK	0.367543	7.11905	4.2757	-3.9125	9.13468e-05	0.00155868	yes
gene:Zm00001d005461	-	2:175015113-175016058	WT	smk10	OK	60.7025	12.5026	-2.27953	3.34007	0.000837567	0.00940814	yes
gene:Zm00001d005465	-	2:175164222-175165140	WT	smk10	OK	0.130967	39.7378	8.24516	-4.08991	4.31543e-05	0.000837674	yes
gene:Zm00001d005482	-	2:175595999-175598464	WT	smk10	OK	2.38551	13.7695	2.52911	-2.91375	0.00357113	0.0289563	yes
gene:Zm00001d005528	-	2:177301061-177306292	WT	smk10	OK	0.150157	2.22644	3.8902	-3.74559	0.000179973	0.00272038	yes
gene:Zm00001d005536	-	2:177655849-177675449	WT	smk10	OK	0.970515	29.2688	4.91447	-4.21058	2.54711e-05	0.000532287	yes
gene:Zm00001d005546	-	2:178195809-178206466	WT	smk10	OK	129.813	14.2539	-3.187	5.21059	1.88242e-07	7.59168e-06	yes
gene:Zm00001d005583	-	2:179523070-179523442	WT	smk10	OK	8.114	0	-1.79769e+308	-1.79769e+308	0.00092845	0.010235	yes
gene:Zm00001d005594	-	2:180121138-180123254	WT	smk10	OK	1.72981	50.2148	4.85942	-6.86892	6.46905e-12	6.55226e-10	yes
gene:Zm00001d005598	-	2:180222267-180234088	WT	smk10	OK	0.0634281	2.21268	5.12453	-2.75865	0.00580403	0.0419308	yes
gene:Zm00001d005599	-	2:180239690-180257396	WT	smk10	OK	0.0281254	2.23389	6.31154	-2.75203	0.00592262	0.0426274	yes
gene:Zm00001d005620	-	2:180837843-180839608	WT	smk10	OK	33.4777	0	-1.79769e+308	-1.79769e+308	7.96991e-43	3.20161e-40	yes
gene:Zm00001d005636	-	2:181459858-181465569	WT	smk10	OK	97.6064	24.3212	-2.00476	2.84488	0.00444285	0.0341883	yes
gene:Zm00001d005642	-	2:181731961-181733845	WT	smk10	OK	270.296	35.5846	-2.92521	3.77669	0.000158923	0.00245544	yes
gene:Zm00001d005656	-	2:182284236-182285115	WT	smk10	OK	1.15084	61.6015	5.74221	-6.09935	1.06499e-09	7.05063e-08	yes
gene:Zm00001d005659	-	2:182562637-182564592	WT	smk10	OK	10.7684	0.0167512	-9.32832	3.8781	0.000105274	0.00175711	yes
gene:Zm00001d005662	-	2:182619490-182627675	WT	smk10	OK	17.4521	2.31649	-2.91338	2.71171	0.00669361	0.0467704	yes
gene:Zm00001d005672	-	2:182907561-182913622	WT	smk10	OK	1.24372	0	-1.79769e+308	-1.79769e+308	5.92476e-05	0.00109109	yes
gene:Zm00001d005674	-	2:182914025-182928799	WT	smk10	OK	10.6183	1.7967	-2.56313	2.97494	0.00293048	0.0248943	yes
gene:Zm00001d005679	-	2:183153986-183166970	WT	smk10	OK	1.15037	0	-1.79769e+308	-1.79769e+308	3.31018e-07	1.23356e-05	yes
gene:Zm00001d005733	-	2:185170255-185171065	WT	smk10	OK	4.36824	0	-1.79769e+308	-1.79769e+308	0.000395129	0.00517686	yes
gene:Zm00001d005760	-	2:186872022-186873836	WT	smk10	OK	2.6715	16.839	2.65609	-3.92154	8.79856e-05	0.00151222	yes
gene:Zm00001d005770	-	2:187674232-187678098	WT	smk10	OK	0.104975	21.8426	7.70096	-5.60403	2.09424e-08	1.05607e-06	yes
gene:Zm00001d005775	-	2:187822655-187827500	WT	smk10	OK	1.72434	18.6516	3.43519	-3.66086	0.000251368	0.00359351	yes
gene:Zm00001d005777	-	2:187843505-187846171	WT	smk10	OK	1.97335	0	-1.79769e+308	-1.79769e+308	0.000324778	0.00443408	yes
gene:Zm00001d005789	-	2:188710661-188711219	WT	smk10	OK	68.9907	8.5425	-3.01367	3.45069	0.000559165	0.00684044	yes
gene:Zm00001d005791	H4C7	2:188810173-188810485	WT	smk10	OK	246.838	29.3591	-3.07169	3.05567	0.00224562	0.0203143	yes
gene:Zm00001d005793	-	2:188849022-188849574	WT	smk10	OK	27421.4	0	-1.79769e+308	-1.79769e+308	1.27506e-10	1.00067e-08	yes
gene:Zm00001d005795	-	2:188910704-188919424	WT	smk10	OK	7.58298	31.5081	2.05489	-2.96676	0.00300957	0.0254024	yes
gene:Zm00001d005813	-	2:189505959-189508316	WT	smk10	OK	6.21027	0.268153	-4.53353	3.83523	0.000125447	0.00201847	yes
gene:Zm00001d005828	-	2:190018434-190023429	WT	smk10	OK	1.77294	18.9297	3.41644	-4.25634	2.078e-05	0.000445707	yes
gene:Zm00001d005849	-	2:190823917-190826106	WT	smk10	OK	19.6358	1.5792	-3.63622	3.84331	0.000121385	0.00197051	yes
gene:Zm00001d005850	-	2:190827212-190830381	WT	smk10	OK	16.5458	0.316346	-5.70882	5.09503	3.48678e-07	1.29327e-05	yes
gene:Zm00001d005863	-	2:191081160-191083458	WT	smk10	OK	3.04983	0	-1.79769e+308	-1.79769e+308	0.000149765	0.00233218	yes
gene:Zm00001d005873	-	2:191372097-191374009	WT	smk10	OK	1.40761	119.842	6.41174	-5.58944	2.27805e-08	1.13907e-06	yes
gene:Zm00001d005896	-	2:192056730-192058276	WT	smk10	OK	2.74672	0	-1.79769e+308	-1.79769e+308	0.00408184	0.0321514	yes
gene:Zm00001d005917	-	2:192687905-192692019	WT	smk10	OK	1.46511	9.71875	2.72977	-3.01177	0.00259728	0.0227748	yes
gene:Zm00001d005920	-	2:192761280-192766625	WT	smk10	OK	3.92595	17.7242	2.17461	-2.91007	0.00361347	0.0292296	yes
gene:Zm00001d005952	-	2:193764065-193765878	WT	smk10	OK	12.9042	0	-1.79769e+308	-1.79769e+308	1.47303e-09	9.51285e-08	yes
gene:Zm00001d005953	-	2:193764065-193765878	WT	smk10	OK	47.3758	0	-1.79769e+308	-1.79769e+308	5.43778e-07	1.89252e-05	yes
gene:Zm00001d005983	-	2:194678093-194679159	WT	smk10	OK	4.45883	0	-1.79769e+308	-1.79769e+308	0.00117257	0.0122698	yes
gene:Zm00001d005986	-	2:194817022-194820832	WT	smk10	OK	1.82997	0.101044	-4.17876	2.82543	0.0047217	0.035708	yes
gene:Zm00001d005996	-	2:194931494-194932217	WT	smk10	OK	1.03826	63.8892	5.94333	-5.79654	6.76975e-09	3.86626e-07	yes
gene:Zm00001d006010	-	2:195228749-195230170	WT	smk10	OK	35.2649	0.62154	-5.82624	4.41632	1.00396e-05	0.000241083	yes
gene:Zm00001d006027	-	2:195561467-195570994	WT	smk10	OK	6.70089	0.0844739	-6.3097	4.21166	2.53506e-05	0.000531242	yes
gene:Zm00001d006029	-	2:195679939-195680353	WT	smk10	OK	24.5039	0.912231	-4.74747	3.37654	0.00073403	0.00850305	yes
gene:Zm00001d006050	-	2:196558629-196560244	WT	smk10	OK	0.240347	1748.62	12.8288	-5.5354	3.10517e-08	1.50502e-06	yes
gene:Zm00001d006098	-	2:198138266-198155511	WT	smk10	OK	0.246046	3.34793	3.76627	-3.56631	0.000362047	0.0048153	yes
gene:Zm00001d006100	-	2:198157321-198159769	WT	smk10	OK	242.756	69.9518	-1.79507	2.84493	0.0044421	0.0341883	yes
gene:Zm00001d006111	-	2:198625266-198625929	WT	smk10	OK	0.827029	12.0586	3.86598	-2.89065	0.00384442	0.0306686	yes
gene:Zm00001d006132	-	2:199483326-199486703	WT	smk10	OK	6.45642	0.115926	-5.79946	4.84249	1.28221e-06	4.00919e-05	yes
gene:Zm00001d006133	-	2:199509521-199514949	WT	smk10	OK	2.56971	18.3879	2.83908	-4.37378	1.22114e-05	0.000284027	yes
gene:Zm00001d006157	-	2:200049081-200051424	WT	smk10	OK	13.2317	0.279138	-5.56688	5.0732	3.91177e-07	1.42198e-05	yes
gene:Zm00001d006158	-	2:200053665-200054876	WT	smk10	OK	13.3604	0.0934805	-7.15908	4.5186	6.2251e-06	0.000158136	yes
gene:Zm00001d006171	-	2:200420126-200421725	WT	smk10	OK	6.3082	0.0163923	-8.58807	3.56321	0.000366345	0.00485662	yes
gene:Zm00001d006180	-	2:200830544-200833132	WT	smk10	OK	0.886365	8.36406	3.23823	-3.06312	0.00219041	0.0199336	yes
gene:Zm00001d006181	-	2:200885449-200888974	WT	smk10	OK	27.888	4.27104	-2.70698	3.35548	0.00079226	0.00901025	yes
gene:Zm00001d006182	-	2:200890502-200891555	WT	smk10	OK	45.7521	6.90356	-2.72842	2.77802	0.00546904	0.0400314	yes
gene:Zm00001d006185	-	2:200996429-200999253	WT	smk10	OK	63.0648	17.7005	-1.83304	2.98324	0.00285217	0.0243689	yes
gene:Zm00001d006193	-	2:201255020-201257277	WT	smk10	OK	4.58173	0.28218	-4.02121	3.52068	0.000430448	0.00555667	yes
gene:Zm00001d006203	-	2:201671753-201673782	WT	smk10	OK	0.559668	4.14061	2.8872	-2.92291	0.00346775	0.0283411	yes
gene:Zm00001d006211	-	2:201912794-201914678	WT	smk10	OK	2.52914	11.9219	2.2369	-3.07537	0.00210243	0.0192467	yes
gene:Zm00001d006213	-	2:201970911-201971385	WT	smk10	OK	922.971	171.605	-2.4272	4.05097	5.10068e-05	0.000969456	yes
gene:Zm00001d006220	-	2:202182422-202186723	WT	smk10	OK	220.457	39.3494	-2.48609	3.62868	0.00028487	0.00398096	yes
gene:Zm00001d006221	-	2:202188329-202192176	WT	smk10	OK	3.84079	21.2526	2.46816	-3.57451	0.00035088	0.00471173	yes
gene:Zm00001d006232	-	2:202416890-202418828	WT	smk10	OK	10.7429	1.18386	-3.18181	3.41413	0.00063986	0.00764862	yes
gene:Zm00001d006254	-	2:202895909-202898244	WT	smk10	OK	7.20882	0.665978	-3.43622	3.17787	0.00148364	0.0146637	yes
gene:Zm00001d006256	-	2:202903834-202904632	WT	smk10	OK	11.4442	1.05446	-3.44005	2.97071	0.00297111	0.0251479	yes
gene:Zm00001d006286	-	2:203633939-203638997	WT	smk10	OK	9.15255	2.63067	-1.79874	2.70237	0.00688475	0.0477261	yes
gene:Zm00001d006287	-	2:203642767-203644284	WT	smk10	OK	207.983	53.5012	-1.95882	3.31011	0.000932594	0.0102568	yes
gene:Zm00001d006319	-	2:204432498-204451772	WT	smk10	OK	102.517	0.055969	-10.8389	5.01262	5.36931e-07	1.8742e-05	yes
gene:Zm00001d006347	-	2:205253493-205257434	WT	smk10	OK	10.87	96.8784	3.15583	-3.81584	0.000135719	0.0021545	yes
gene:Zm00001d006364	-	2:205730167-205731628	WT	smk10	OK	5.89171	0	-1.79769e+308	-1.79769e+308	4.68955e-09	2.75116e-07	yes
gene:Zm00001d006377	-	2:206075999-206098072	WT	smk10	OK	1.88328	8.97752	2.25307	-3.34634	0.000818845	0.00923724	yes
gene:Zm00001d006387	-	2:206364218-206367453	WT	smk10	OK	4.06861	0.0946151	-5.42632	3.17087	0.00151983	0.0149044	yes
gene:Zm00001d006388	-	2:206393415-206395466	WT	smk10	OK	146.179	43.6655	-1.74317	2.72532	0.0064239	0.0454957	yes
gene:Zm00001d006390	-	2:206473407-206475669	WT	smk10	OK	8.02326	0.0434887	-7.5274	3.13038	0.00174581	0.0166308	yes
gene:Zm00001d006446	-	2:208457126-208458693	WT	smk10	OK	1.26811	54.1002	5.41488	-7.32781	2.34035e-13	2.76466e-11	yes
gene:Zm00001d006461	-	2:208886175-208891521	WT	smk10	OK	32.5402	5.7011	-2.51291	2.85655	0.00428268	0.0332908	yes
gene:Zm00001d006510	-	2:210201605-210203602	WT	smk10	OK	383.292	59.6312	-2.6843	4.59458	4.33627e-06	0.000115347	yes
gene:Zm00001d006517	-	2:210347749-210352114	WT	smk10	OK	0.670686	4.67161	2.80021	-2.73248	0.00628586	0.0447337	yes
gene:Zm00001d006520	-	2:210399297-210402238	WT	smk10	OK	0.905185	7.62424	3.07431	-3.58033	0.000343155	0.00463426	yes
gene:Zm00001d006540	-	2:210704727-210705781	WT	smk10	OK	0.0572305	350.61	12.5808	-5.0338	4.80859e-07	1.70356e-05	yes
gene:Zm00001d006555	-	2:210897099-210897660	WT	smk10	OK	101.831	17.0782	-2.57594	3.01218	0.00259376	0.0227666	yes
gene:Zm00001d006581	-	2:211470991-211473362	WT	smk10	OK	10.5363	0.938972	-3.48814	3.03098	0.00243761	0.0216544	yes
gene:Zm00001d006587	-	2:211693319-211694733	WT	smk10	OK	0.354454	302.539	9.73731	-8.24364	2.22045e-16	3.6802e-14	yes
gene:Zm00001d006588	-	2:211696637-211701283	WT	smk10	OK	2.05693	11.7247	2.51098	-3.59496	0.000324443	0.00443408	yes
gene:Zm00001d006594	-	2:211783762-211788064	WT	smk10	OK	37.9825	1.11967	-5.0842	4.87056	1.11284e-06	3.54033e-05	yes
gene:Zm00001d006595	-	2:211789966-211794614	WT	smk10	OK	2.289	10.9718	2.26101	-2.88767	0.00388103	0.0309087	yes
gene:Zm00001d006601	-	2:211823402-211824979	WT	smk10	OK	9.48625	1.07533	-3.14106	3.03211	0.00242849	0.0215814	yes
gene:Zm00001d006605	-	2:211886969-211891694	WT	smk10	OK	35.5314	10.0769	-1.81804	2.79944	0.0051192	0.0380107	yes
gene:Zm00001d006623	-	2:212787427-212788423	WT	smk10	OK	111.908	24.9203	-2.16692	3.27253	0.0010659	0.0113848	yes
gene:Zm00001d006639	-	2:213114824-213115853	WT	smk10	OK	7.72177	0.208548	-5.21048	3.11212	0.00185749	0.0174562	yes
gene:Zm00001d006647	-	2:213345739-213349165	WT	smk10	OK	11.5143	0	-1.79769e+308	-1.79769e+308	2.01088e-19	3.93882e-17	yes
gene:Zm00001d006663	-	2:213805343-213811979	WT	smk10	OK	1.94448	282.321	7.18181	-7.54075	4.66294e-14	5.87852e-12	yes
gene:Zm00001d006669	-	2:213900068-213902405	WT	smk10	OK	21.8801	0.370689	-5.88327	5.44759	5.10558e-08	2.34511e-06	yes
gene:Zm00001d006673	-	2:214011827-214022318	WT	smk10	OK	0.103711	8.9605	6.43294	-3.08525	0.00203378	0.0187268	yes
gene:Zm00001d006677	-	2:214086848-214088343	WT	smk10	OK	24.4091	5.10227	-2.25821	2.7596	0.00578729	0.0418737	yes
gene:Zm00001d006680	-	2:214127130-214130597	WT	smk10	OK	49.2096	10.4101	-2.24095	3.55219	0.000382045	0.00503327	yes
gene:Zm00001d006682	-	2:214231998-214235313	WT	smk10	OK	8.02222	0.491506	-4.02872	4.08293	4.44705e-05	0.000859702	yes
gene:Zm00001d006708	-	2:214892585-214893899	WT	smk10	OK	26.6604	123.427	2.21088	-3.22626	0.00125421	0.0129131	yes
gene:Zm00001d006713	-	2:215022020-215022959	WT	smk10	OK	21.3994	0.128	-7.38528	4.14703	3.36815e-05	0.000678814	yes
gene:Zm00001d006726	-	2:215373039-215374709	WT	smk10	OK	7.23663	0.424293	-4.09219	3.46407	0.000532069	0.00657602	yes
gene:Zm00001d006749	-	2:215838911-215841057	WT	smk10	OK	5.78197	0.621658	-3.21737	2.82788	0.0046857	0.0355378	yes
gene:Zm00001d006750	-	2:215851863-215862377	WT	smk10	OK	440.819	18.3541	-4.58602	3.86655	0.000110386	0.001827	yes
gene:Zm00001d006778	-	2:216443682-216448352	WT	smk10	OK	2.19814	13.6162	2.63096	-2.80603	0.00501554	0.0374051	yes
gene:Zm00001d006791	-	2:216766314-216767167	WT	smk10	OK	46.5596	0.167547	-8.11837	4.32675	1.51327e-05	0.000343216	yes
gene:Zm00001d006810	-	2:217184841-217189250	WT	smk10	OK	30.9476	0.165893	-7.54343	5.52113	3.36831e-08	1.61932e-06	yes
gene:Zm00001d006861	-	2:218041354-218048937	WT	smk10	OK	3.49925	0.0320857	-6.76897	3.47862	0.000504001	0.0063136	yes
gene:Zm00001d006880	-	2:218463969-218466465	WT	smk10	OK	0.0661413	4.50895	6.0911	-3.07875	0.00207873	0.0190739	yes
gene:Zm00001d006886	-	2:218575861-218578925	WT	smk10	OK	0.221644	7.68006	5.1148	-4.04848	5.15503e-05	0.000977436	yes
gene:Zm00001d006887	-	2:218583575-218584001	WT	smk10	OK	7.00344	0	-1.79769e+308	-1.79769e+308	0.000886888	0.00983629	yes
gene:Zm00001d006905	-	2:219137889-219140587	WT	smk10	OK	0.971871	31.3687	5.01242	-5.72089	1.05968e-08	5.72109e-07	yes
gene:Zm00001d006939	-	2:219891536-219894633	WT	smk10	OK	14.5268	0	-1.79769e+308	-1.79769e+308	4.91051e-23	1.1756e-20	yes
gene:Zm00001d006944	-	2:219965543-219970180	WT	smk10	OK	1.34401	14.3128	3.41268	-3.47223	0.000516154	0.00642367	yes
gene:Zm00001d007011	-	2:220153464-220153869	WT	smk10	OK	480.629	0	-1.79769e+308	-1.79769e+308	0.000481261	0.00609314	yes
gene:Zm00001d007038	-	2:220640378-220648182	WT	smk10	OK	55.1069	10.2133	-2.43179	3.16212	0.00156623	0.0152448	yes
gene:Zm00001d007039	-	2:220650817-220653048	WT	smk10	OK	28.8792	9.09786	-1.66643	2.71396	0.00664846	0.0465761	yes
gene:Zm00001d007050	-	2:220882227-220886249	WT	smk10	OK	4.10495	0.212445	-4.2722	3.3668	0.000760459	0.00873632	yes
gene:Zm00001d007078	-	2:221769029-221780225	WT	smk10	OK	0.037465	20.6312	9.10507	-3.64966	0.000262587	0.0037267	yes
gene:Zm00001d007082	-	2:221854960-221859498	WT	smk10	OK	0.429225	5.36159	3.64286	-3.79991	0.000144748	0.00227059	yes
gene:Zm00001d007084	-	2:221914641-221915449	WT	smk10	OK	0	109.214	1.79769e+308	1.79769e+308	0.00674982	0.0470246	yes
gene:Zm00001d007105	-	2:222362511-222364930	WT	smk10	OK	1.87764	0.0574941	-5.02936	2.90601	0.00366074	0.0294712	yes
gene:Zm00001d007117	-	2:222661587-222665700	WT	smk10	OK	3.014	10.1442	1.7509	-2.72209	0.00648712	0.0458412	yes
gene:Zm00001d007153	-	2:223379333-223381670	WT	smk10	OK	537.831	7.11845	-6.23945	6.79613	1.07465e-11	1.05686e-09	yes
gene:Zm00001d007167	-	2:223667837-223669229	WT	smk10	OK	1.02159	6.0781	2.5728	-2.90951	0.00361998	0.0292623	yes
gene:Zm00001d007169	-	2:223717698-223722755	WT	smk10	OK	7.57091	0.17006	-5.47635	4.53828	5.67156e-06	0.000145958	yes
gene:Zm00001d007187	-	2:224120989-224123245	WT	smk10	OK	405.572	4.32527	-6.55103	7.41537	1.21236e-13	1.49657e-11	yes
gene:Zm00001d007195	-	2:224443510-224453697	WT	smk10	OK	0.591608	7.51361	3.66679	-3.17257	0.00151095	0.0148655	yes
gene:Zm00001d007205	-	2:224666710-224669775	WT	smk10	OK	1.529	0.139905	-3.45007	2.80661	0.00500657	0.0373499	yes
gene:Zm00001d007208	-	2:224757539-224759504	WT	smk10	OK	2.70272	0.0129024	-7.71062	3.19229	0.0014115	0.0141514	yes
gene:Zm00001d007240	-	2:225519589-225524863	WT	smk10	OK	1.82272	13.3022	2.8675	-4.54524	5.48723e-06	0.000141824	yes
gene:Zm00001d007257	-	2:225909346-225910387	WT	smk10	OK	0.708298	6.7254	3.24719	-2.78976	0.00527465	0.0389696	yes
gene:Zm00001d007258	-	2:225923663-225924725	WT	smk10	OK	8.80492	52.5295	2.57675	-3.93445	8.33891e-05	0.00144792	yes
gene:Zm00001d007267	-	2:226141606-226143698	WT	smk10	OK	0.15395	228.441	10.5351	-6.44713	1.13989e-10	9.0965e-09	yes
gene:Zm00001d007299	-	2:227230997-227231495	WT	smk10	OK	104.417	0	-1.79769e+308	-1.79769e+308	2.97251e-31	8.38709e-29	yes
gene:Zm00001d007331	-	2:228883646-228884624	WT	smk10	OK	0.134303	5.16007	5.26383	-2.85398	0.00431757	0.0334918	yes
gene:Zm00001d007365	-	2:229754221-229756856	WT	smk10	OK	7.95678	0.0399952	-7.63622	3.18132	0.00146604	0.0145261	yes
gene:Zm00001d007366	-	2:229771463-229779665	WT	smk10	OK	0.823347	8.40665	3.35196	-3.79988	0.000144767	0.00227059	yes
gene:Zm00001d007382	-	2:230338652-230341206	WT	smk10	OK	15.0704	0.433265	-5.12033	4.80241	1.56767e-06	4.7574e-05	yes
gene:Zm00001d007391	-	2:230564636-230575855	WT	smk10	OK	0.183754	6.35633	5.11235	-4.00934	6.08882e-05	0.00111782	yes
gene:Zm00001d007403	-	2:230953341-230957070	WT	smk10	OK	0.0379371	85.4506	11.1373	-4.81735	1.45477e-06	4.45954e-05	yes
gene:Zm00001d007411	-	2:231129786-231130699	WT	smk10	OK	6.19168	0.396268	-3.96578	2.83993	0.00451231	0.0345552	yes
gene:Zm00001d007420	-	2:231240285-231241095	WT	smk10	OK	4.58236	0.127095	-5.17211	2.97312	0.00294792	0.0249978	yes
gene:Zm00001d007443	-	2:231894170-231894713	WT	smk10	OK	24.1098	0	-1.79769e+308	-1.79769e+308	5.19534e-11	4.39767e-09	yes
gene:Zm00001d007444	-	2:231910736-231911345	WT	smk10	OK	204.769	0.187002	-10.0967	4.94817	7.49162e-07	2.50436e-05	yes
gene:Zm00001d007447	-	2:231963134-231963772	WT	smk10	OK	84.1748	0	-1.79769e+308	-1.79769e+308	1.10465e-34	3.40018e-32	yes
gene:Zm00001d007450	-	2:231999643-232003137	WT	smk10	OK	2.93488	0	-1.79769e+308	-1.79769e+308	0.0020665	0.0189727	yes
gene:Zm00001d007464	-	2:232273313-232274882	WT	smk10	OK	0.725063	8.06469	3.47544	-3.2461	0.00116998	0.0122504	yes
gene:Zm00001d007466	-	2:232330792-232331401	WT	smk10	OK	8.08338	47.4263	2.55266	-2.80954	0.00496122	0.0370933	yes
gene:Zm00001d007470	-	2:232405074-232406022	WT	smk10	OK	42.401	0.0836736	-8.98511	5.289	1.22988e-07	5.20524e-06	yes
gene:Zm00001d007471	-	2:232434737-232435620	WT	smk10	OK	12.6095	0.042561	-8.21076	3.4071	0.000656577	0.00780586	yes
gene:Zm00001d007498	-	2:233272025-233278794	WT	smk10	OK	3.10796	0	-1.79769e+308	-1.79769e+308	0.00261525	0.0228945	yes
gene:Zm00001d007503	-	2:233400594-233404330	WT	smk10	OK	1.05231	10.288	3.28932	-3.98075	6.86981e-05	0.00123256	yes
gene:Zm00001d007504	-	2:233419528-233424431	WT	smk10	OK	20.5903	0.0963596	-7.73932	4.66512	3.0843e-06	8.56986e-05	yes
gene:Zm00001d007581	-	2:235123300-235124690	WT	smk10	OK	1.03792	6.85568	2.72361	-2.68318	0.00729254	0.0497813	yes
gene:Zm00001d007592	-	2:235868895-235871791	WT	smk10	OK	0.170464	19.5225	6.83953	-5.40391	6.52019e-08	2.89934e-06	yes
gene:Zm00001d007595	-	2:235879041-235887599	WT	smk10	OK	4.67555	0	-1.79769e+308	-1.79769e+308	3.26649e-11	2.88878e-09	yes
gene:Zm00001d007632	-	2:236537622-236544099	WT	smk10	OK	4.95342	32.3136	2.70564	-2.83044	0.00464841	0.0353343	yes
gene:Zm00001d007633	-	2:236564996-236567074	WT	smk10	OK	225.765	29.0887	-2.95629	4.70248	2.57016e-06	7.30399e-05	yes
gene:Zm00001d007652	-	2:236954506-236959237	WT	smk10	OK	2.62531	0	-1.79769e+308	-1.79769e+308	5.20985e-07	1.82464e-05	yes
gene:Zm00001d007654	-	2:237023849-237024716	WT	smk10	OK	2.87891	0	-1.79769e+308	-1.79769e+308	0.000714558	0.00831815	yes
gene:Zm00001d007718	-	2:238143556-238145188	WT	smk10	OK	0.148187	76.8593	9.01866	-2.94311	0.0032493	0.0269272	yes
gene:Zm00001d007765	-	2:239267458-239269600	WT	smk10	OK	80.8131	0.0418586	-10.9149	4.55919	5.1351e-06	0.000133891	yes
gene:Zm00001d007767	-	2:239274355-239277969	WT	smk10	OK	82.9883	27.5469	-1.59102	2.6973	0.0069905	0.0482194	yes
gene:Zm00001d007775	-	2:239388884-239393934	WT	smk10	OK	0.0980848	2.81492	4.84292	-3.40226	0.000668305	0.00791974	yes
gene:Zm00001d007785	-	2:239555701-239557531	WT	smk10	OK	1.6274	13.2282	3.02298	-3.7044	0.000211891	0.00311734	yes
gene:Zm00001d007790	-	2:239784418-239785618	WT	smk10	OK	9.71881	0.319927	-4.92497	4.26153	2.03033e-05	0.000436668	yes
gene:Zm00001d007810	-	2:240071373-240073496	WT	smk10	OK	148.747	23.5819	-2.6571	3.59374	0.000325961	0.00444511	yes
gene:Zm00001d007815	-	2:240147944-240149601	WT	smk10	OK	193.782	21.5662	-3.16759	4.54644	5.45611e-06	0.000141174	yes
gene:Zm00001d007819	-	2:240252322-240254144	WT	smk10	OK	250.577	68.9148	-1.86237	2.75956	0.00578787	0.0418737	yes
gene:Zm00001d007821	-	2:240311725-240314400	WT	smk10	OK	6.83301	0.0334921	-7.67256	4.52467	6.04897e-06	0.000154243	yes
gene:Zm00001d007822	-	2:240319173-240321064	WT	smk10	OK	8.18333	0	-1.79769e+308	-1.79769e+308	2.6146e-07	1.00598e-05	yes
gene:Zm00001d007824	-	2:240327491-240329904	WT	smk10	OK	185.781	32.9581	-2.4949	4.1823	2.88571e-05	0.000593184	yes
gene:Zm00001d007835	-	2:240560574-240564186	WT	smk10	OK	98.9412	5.86173	-4.07717	3.61191	0.000303948	0.00419317	yes
gene:Zm00001d007836	-	2:240565473-240565986	WT	smk10	OK	3.20648	0	-1.79769e+308	-1.79769e+308	0.00717238	0.0492019	yes
gene:Zm00001d007853	-	2:240960243-240965099	WT	smk10	OK	1.60459	0.00528262	-8.24673	2.82998	0.00465508	0.0353622	yes
gene:Zm00001d007857	-	2:241015792-241017115	WT	smk10	OK	0.102836	119.321	10.1803	-5.26791	1.37988e-07	5.77817e-06	yes
gene:Zm00001d007884	-	2:241687982-241691169	WT	smk10	OK	143.014	36.5934	-1.96651	3.13679	0.00170807	0.0163567	yes
gene:Zm00001d007890	-	2:241881183-241885273	WT	smk10	OK	34.49	5.20521	-2.72815	3.37417	0.000740379	0.00856822	yes
gene:Zm00001d007902	-	2:242054899-242059438	WT	smk10	OK	29.7994	6.05482	-2.29913	3.37265	0.000744475	0.00858983	yes
gene:Zm00001d007921	-	2:242698019-242699502	WT	smk10	OK	0.0644902	10.1914	7.30406	-3.73623	0.0001868	0.00280922	yes
gene:Zm00001d007941	-	2:243483642-243485379	WT	smk10	OK	2.75805	0.0148752	-7.53459	3.11348	0.00184892	0.0173963	yes
gene:Zm00001d007952	-	2:243982041-243983760	WT	smk10	OK	10.9069	0.386643	-4.8181	3.83931	0.00012338	0.0019947	yes
gene:Zm00001d007968	-	2:244321804-244323494	WT	smk10	OK	6.32962	58.2564	3.20223	-4.60473	4.13003e-06	0.000110731	yes
gene:Zm00001d007984	-	8:3523532-3524110	WT	smk10	OK	0.136079	11.4615	6.39621	-2.68825	0.0071828	0.0492449	yes
gene:Zm00001d007994	-	8:12610207-12610806	WT	smk10	OK	7.40681	0	-1.79769e+308	-1.79769e+308	1.66603e-05	0.000370417	yes
gene:Zm00001d008040	-	8:64114104-64166430	WT	smk10	OK	31.9813	0	-1.79769e+308	-1.79769e+308	6.03429e-17	1.08347e-14	yes
gene:Zm00001d008177	-	8:426161-442573	WT	smk10	OK	4.18566	0	-1.79769e+308	-1.79769e+308	1.93492e-11	1.83439e-09	yes
gene:Zm00001d008193	-	8:824487-829600	WT	smk10	OK	3.13545	0.0699558	-5.48609	2.73888	0.00616482	0.044023	yes
gene:Zm00001d008205	-	8:1077605-1080652	WT	smk10	OK	0.206939	2.06977	3.32219	-2.87477	0.00404319	0.0319213	yes
gene:Zm00001d008210	-	8:1296795-1298016	WT	smk10	OK	27.5886	4.90999	-2.49028	2.8057	0.0050207	0.0374318	yes
gene:Zm00001d008211	-	8:1299091-1300668	WT	smk10	OK	25.6305	2.57754	-3.3138	3.46222	0.000535746	0.00660995	yes
gene:Zm00001d008228	-	8:1976412-1977821	WT	smk10	OK	1.56355	14.7287	3.23573	-3.23349	0.00122289	0.0126677	yes
gene:Zm00001d008230	-	8:2034107-2036318	WT	smk10	OK	2.09495	88.8012	5.40559	-7.48557	7.12763e-14	8.89116e-12	yes
gene:Zm00001d008241	-	8:2344440-2344857	WT	smk10	OK	12.3447	0	-1.79769e+308	-1.79769e+308	1.71174e-05	0.000380056	yes
gene:Zm00001d008245	RPL30	8:2490495-2493628	WT	smk10	OK	89.2778	22.9891	-1.95735	2.84838	0.00439422	0.0338912	yes
gene:Zm00001d008248	-	8:2562418-2568575	WT	smk10	OK	1.30525	7.22878	2.46942	-3.12005	0.00180818	0.0171012	yes
gene:Zm00001d008258	-	8:3332451-3335358	WT	smk10	OK	3.20886	55.6462	4.11615	-4.67673	2.91482e-06	8.12754e-05	yes
gene:Zm00001d008266	-	8:3527557-3529941	WT	smk10	OK	34.505	1.60651	-4.42481	4.56332	5.03503e-06	0.000131862	yes
gene:Zm00001d008285	-	8:4076175-4083815	WT	smk10	OK	0.252605	9.46012	5.2269	-3.89572	9.79093e-05	0.00165164	yes
gene:Zm00001d008288	-	8:4122110-4122386	WT	smk10	OK	13.1787	0	-1.79769e+308	-1.79769e+308	0.00507025	0.0377134	yes
gene:Zm00001d008303	-	8:4663513-4670526	WT	smk10	OK	4.74986	0.181902	-4.70665	4.50449	6.65313e-06	0.000167751	yes
gene:Zm00001d008342	-	8:5857213-5860199	WT	smk10	OK	16.4638	1.42444	-3.53083	3.25744	0.00112423	0.0118942	yes
gene:Zm00001d008367	-	8:6512707-6516786	WT	smk10	OK	2.97826	30.2668	3.3452	-4.28624	1.81723e-05	0.000397326	yes
gene:Zm00001d008372	-	8:6687519-6692620	WT	smk10	OK	0.393997	12.4653	4.98359	-4.02316	5.74224e-05	0.00106409	yes
gene:Zm00001d008387	-	8:6915035-6916870	WT	smk10	OK	590.651	96.4746	-2.61408	4.15913	3.19464e-05	0.000647147	yes
gene:Zm00001d008403	-	8:7619711-7621282	WT	smk10	OK	553.908	0.0187001	-14.8543	5.05493	4.30543e-07	1.54845e-05	yes
gene:Zm00001d008431	-	8:8616393-8617323	WT	smk10	OK	0.309216	22.7617	6.20185	-4.08445	4.41816e-05	0.000855512	yes
gene:Zm00001d008435	-	8:8639916-8642774	WT	smk10	OK	8.25478	0.10919	-6.24032	2.83535	0.00457753	0.0348961	yes
gene:Zm00001d008456	-	8:9211655-9214148	WT	smk10	OK	3.90832	0	-1.79769e+308	-1.79769e+308	2.35601e-09	1.46178e-07	yes
gene:Zm00001d008457	-	8:9218919-9221936	WT	smk10	OK	0.244981	2.17432	3.14982	-2.70694	0.00679074	0.0472125	yes
gene:Zm00001d008467	-	8:9610501-9621190	WT	smk10	OK	0.171436	4.27132	4.63894	-3.72654	0.000194124	0.00289732	yes
gene:Zm00001d008499	-	8:10458581-10460554	WT	smk10	OK	0.063025	5.37037	6.41295	-2.772	0.00557133	0.0406295	yes
gene:Zm00001d008512	-	8:11119066-11126014	WT	smk10	OK	1.59996	8.238	2.36426	-2.95775	0.00309888	0.0259804	yes
gene:Zm00001d008529	-	8:11903898-11907881	WT	smk10	OK	15.4262	101.563	2.71892	-3.95478	7.66037e-05	0.00134988	yes
gene:Zm00001d008545	-	8:12513039-12513613	WT	smk10	OK	34.2924	0.634264	-5.75666	3.3616	0.00077492	0.00885553	yes
gene:Zm00001d008548	-	8:12671726-12672398	WT	smk10	OK	0.110398	50.344	8.83296	-3.481	0.000499546	0.00627104	yes
gene:Zm00001d008569	-	8:13251596-13255829	WT	smk10	OK	58.5604	10.0514	-2.54253	3.43613	0.000590095	0.00715389	yes
gene:Zm00001d008591	-	8:13718961-13722383	WT	smk10	OK	95.9625	7.68071	-3.64316	5.27453	1.331e-07	5.60321e-06	yes
gene:Zm00001d008610	-	8:14450352-14453064	WT	smk10	OK	63.623	10.0309	-2.66509	3.83347	0.000126347	0.00203021	yes
gene:Zm00001d008619	-	8:14786062-14790046	WT	smk10	OK	202.884	26.9567	-2.91194	4.05305	5.05544e-05	0.000963951	yes
gene:Zm00001d008620	-	8:14951975-14953401	WT	smk10	OK	3031.62	171.886	-4.14056	6.02709	1.66939e-09	1.07226e-07	yes
gene:Zm00001d008621	-	8:14957179-14962557	WT	smk10	OK	0.237769	2.18208	3.19807	-3.20725	0.00134009	0.0136024	yes
gene:Zm00001d008628	-	8:15223266-15228122	WT	smk10	OK	8.83065	54.2965	2.62027	-3.63234	0.00028086	0.00394352	yes
gene:Zm00001d008634	-	8:15371586-15372582	WT	smk10	OK	3.17927	0.088706	-5.16352	2.69158	0.00711145	0.0488816	yes
gene:Zm00001d008642	-	8:15546441-15549289	WT	smk10	OK	4.83181	33.2582	2.78308	-4.00245	6.26905e-05	0.00114382	yes
gene:Zm00001d008649	-	8:15902705-15910406	WT	smk10	OK	5.98309	0	-1.79769e+308	-1.79769e+308	8.76112e-16	1.34836e-13	yes
gene:Zm00001d008651	-	8:15983268-15986705	WT	smk10	OK	53.6213	0.928284	-5.8521	6.26259	3.7864e-10	2.71122e-08	yes
gene:Zm00001d008663	-	8:16399017-16418531	WT	smk10	OK	23.0292	5.78922	-1.99202	2.87691	0.00401594	0.0317485	yes
gene:Zm00001d008669	H4C7	8:16558204-16558516	WT	smk10	OK	155.879	16.7847	-3.21521	3.04622	0.00231735	0.0208201	yes
gene:Zm00001d008674	-	8:16864594-16879386	WT	smk10	OK	2.24181	0	-1.79769e+308	-1.79769e+308	5.97866e-07	2.0656e-05	yes
gene:Zm00001d008692	-	8:17294288-17301792	WT	smk10	OK	5.07844	0	-1.79769e+308	-1.79769e+308	2.19766e-11	2.04262e-09	yes
gene:Zm00001d008706	-	8:17461548-17462748	WT	smk10	OK	0.0620518	216.806	11.7706	-4.72946	2.25115e-06	6.52255e-05	yes
gene:Zm00001d008734	-	8:18247919-18249030	WT	smk10	OK	15.6178	2.01452	-2.95468	2.94392	0.00324088	0.0268762	yes
gene:Zm00001d008749	-	8:18951757-18953833	WT	smk10	OK	5.99629	77.6972	3.69572	-3.74603	0.000179654	0.00271728	yes
gene:Zm00001d008750	-	8:18982840-18984211	WT	smk10	OK	1.37468	0	-1.79769e+308	-1.79769e+308	0.00324341	0.0268878	yes
gene:Zm00001d008757	-	8:19081872-19084941	WT	smk10	OK	95.4603	28.0846	-1.76512	3.01977	0.00252967	0.0223049	yes
gene:Zm00001d008772	-	8:19580473-19585935	WT	smk10	OK	0.0294398	7.44157	7.98169	-2.98204	0.00286337	0.024447	yes
gene:Zm00001d008782	-	8:19837107-19840416	WT	smk10	OK	13.342	1.18229	-3.49632	3.62431	0.000289738	0.00403709	yes
gene:Zm00001d008816	-	8:21381513-21392149	WT	smk10	OK	6.25213	21.7456	1.7983	-2.71128	0.00670244	0.0467908	yes
gene:Zm00001d008837	-	8:22078651-22080187	WT	smk10	OK	0.237127	6.41628	4.758	-3.17176	0.00151517	0.0148885	yes
gene:Zm00001d008839	-	8:22128135-22132262	WT	smk10	OK	28.4096	1.65673	-4.09997	4.11579	3.85857e-05	0.000760832	yes
gene:Zm00001d008850	-	8:22545575-22546424	WT	smk10	OK	8.26602	0.6484	-3.67224	2.76495	0.00569316	0.0413399	yes
gene:Zm00001d008869	-	8:23362874-23368001	WT	smk10	OK	0.484505	4.21975	3.12258	-3.58586	0.00033597	0.00455279	yes
gene:Zm00001d008898	-	8:24390469-24391888	WT	smk10	OK	52.6651	0.552526	-6.57466	3.07334	0.00211679	0.0193334	yes
gene:Zm00001d008901	-	8:24526727-24528089	WT	smk10	OK	1.41555	245.958	7.44091	-6.18286	6.29516e-10	4.2874e-08	yes
gene:Zm00001d008904	-	8:24559393-24563053	WT	smk10	OK	3.47762	0.005192	-9.3876	3.21946	0.00128432	0.0131564	yes
gene:Zm00001d008905	-	8:24709688-24711452	WT	smk10	OK	2.3874	11.3149	2.24471	-3.04711	0.00231056	0.0207749	yes
gene:Zm00001d008923	-	8:25310782-25311612	WT	smk10	OK	33.9381	2.72582	-3.63814	2.98737	0.00281384	0.0241809	yes
gene:Zm00001d008951	-	8:26872144-26875807	WT	smk10	OK	28.9501	2.13182	-3.76341	3.19249	0.00141052	0.0141476	yes
gene:Zm00001d008982	-	8:28558734-28561301	WT	smk10	OK	80.5674	4.10782	-4.29375	4.51826	6.23501e-06	0.000158218	yes
gene:Zm00001d008998	-	8:29412722-29414042	WT	smk10	OK	2.3471	0	-1.79769e+308	-1.79769e+308	3.16751e-05	0.0006422	yes
gene:Zm00001d009000	-	8:29485964-29488075	WT	smk10	OK	283.589	75.9773	-1.90016	3.19462	0.00140013	0.0140791	yes
gene:Zm00001d009010	-	8:30106963-30108529	WT	smk10	OK	1.0122	36.5174	5.17302	-4.96586	6.83967e-07	2.31913e-05	yes
gene:Zm00001d009054	-	8:33466267-33469138	WT	smk10	OK	3.94616	0	-1.79769e+308	-1.79769e+308	4.67198e-10	3.26639e-08	yes
gene:Zm00001d009063	-	8:33991867-33994474	WT	smk10	OK	1.29709	14.0449	3.43669	-4.48314	7.3554e-06	0.00018207	yes
gene:Zm00001d009081	-	8:35350261-35350852	WT	smk10	OK	189.229	1.68614	-6.81027	6.18431	6.23763e-10	4.26201e-08	yes
gene:Zm00001d009103	-	8:36535939-36537052	WT	smk10	OK	77.7565	0.29334	-8.05024	5.25774	1.45838e-07	6.05846e-06	yes
gene:Zm00001d009118	-	8:37520292-37521579	WT	smk10	OK	307.492	14.6486	-4.39172	6.23166	4.61523e-10	3.23634e-08	yes
gene:Zm00001d009140	-	8:38889087-38892860	WT	smk10	OK	2.28801	0.0378792	-5.91654	2.86075	0.00422635	0.0329936	yes
gene:Zm00001d009160	-	8:40165036-40166611	WT	smk10	OK	50.279	1.61337	-4.96181	5.24379	1.57308e-07	6.43932e-06	yes
gene:Zm00001d009161	-	8:40267884-40272449	WT	smk10	OK	79.3693	8.09274	-3.29388	4.92499	8.43644e-07	2.77711e-05	yes
gene:Zm00001d009243	-	8:46518329-46532634	WT	smk10	OK	1.51469	12.0617	2.99335	-3.84478	0.000120658	0.00196046	yes
gene:Zm00001d009292	-	8:52707945-52709109	WT	smk10	OK	7317.62	0.245555	-14.863	9.36234	0	0	yes
gene:Zm00001d009327	-	8:56285122-56287078	WT	smk10	OK	2.58488	0.0182957	-7.14244	2.94921	0.00318592	0.0265318	yes
gene:Zm00001d009377	-	8:61078229-61079330	WT	smk10	OK	2.33395	0	-1.79769e+308	-1.79769e+308	0.0027211	0.0235204	yes
gene:Zm00001d009394	-	8:62168501-62171712	WT	smk10	OK	13.8815	0.834655	-4.05584	3.80993	0.000139004	0.00219782	yes
gene:Zm00001d009417	-	8:63479439-63482512	WT	smk10	OK	327.998	46.3622	-2.82267	3.2804	0.00103662	0.0111676	yes
gene:Zm00001d009431	-	8:64107615-64111865	WT	smk10	OK	1057.61	24.349	-5.4408	6.88422	5.81046e-12	5.9143e-10	yes
gene:Zm00001d009480	-	8:66824807-66826892	WT	smk10	OK	388.428	100.451	-1.95116	3.09402	0.00197464	0.018296	yes
gene:Zm00001d009493	-	8:67177147-67180676	WT	smk10	OK	3.98112	0.239565	-4.05468	3.19732	0.00138712	0.0139899	yes
gene:Zm00001d009506	-	8:67915225-67917651	WT	smk10	OK	4.31777	17.965	2.05683	-3.14766	0.00164585	0.0158377	yes
gene:Zm00001d009510	-	8:68255300-68258169	WT	smk10	OK	1.68054	17.35	3.36793	-4.56568	4.97871e-06	0.000130531	yes
gene:Zm00001d009556	-	8:70020674-70022622	WT	smk10	OK	9.60222	37.7901	1.97657	-3.30392	0.000953415	0.0104277	yes
gene:Zm00001d009557	-	8:70051210-70051921	WT	smk10	OK	0.529811	9.12364	4.10606	-2.88305	0.0039385	0.0312823	yes
gene:Zm00001d009570	-	8:71232542-71233457	WT	smk10	OK	0.545626	21.7019	5.31376	-5.10732	3.26766e-07	1.22156e-05	yes
gene:Zm00001d009589	-	8:71899225-71900023	WT	smk10	OK	0.091343	406.141	12.1184	-4.8536	1.2124e-06	3.81867e-05	yes
gene:Zm00001d009608	-	8:72951537-72953055	WT	smk10	OK	4.01507	17.946	2.16017	-3.03783	0.00238284	0.0212834	yes
gene:Zm00001d009638	-	8:73989683-73993106	WT	smk10	OK	477.473	110.426	-2.11234	2.90458	0.00367747	0.0295757	yes
gene:Zm00001d009646	-	8:74205127-74206555	WT	smk10	OK	80.6491	0	-1.79769e+308	-1.79769e+308	2.81765e-55	0	yes
gene:Zm00001d009658	-	8:74913545-74918903	WT	smk10	OK	0.224844	3.10271	3.78653	-2.97905	0.0028914	0.0246242	yes
gene:Zm00001d009660	-	8:74951344-74955026	WT	smk10	OK	53.4163	4.24092	-3.65483	5.02429	5.05305e-07	1.77953e-05	yes
gene:Zm00001d009717	-	8:77524891-77526895	WT	smk10	OK	35.7087	2.12228	-4.07259	4.54331	5.53786e-06	0.000142977	yes
gene:Zm00001d009718	-	8:77713137-77713932	WT	smk10	OK	13.7887	0.356478	-5.27353	3.41671	0.000633829	0.00760242	yes
gene:Zm00001d009773	-	8:80504927-80508153	WT	smk10	OK	46.1531	8.66517	-2.41313	3.48068	0.000500146	0.00627526	yes
gene:Zm00001d009779	-	8:80645708-80652834	WT	smk10	OK	40.0141	10.9853	-1.86494	2.89751	0.00376135	0.0301685	yes
gene:Zm00001d009797	-	8:81867263-81868166	WT	smk10	OK	112.544	14.6955	-2.93703	3.6941	0.00022067	0.00323245	yes
gene:Zm00001d009800	-	8:82037516-82040530	WT	smk10	OK	1.79557	7.86438	2.13089	-3.03493	0.00240595	0.0214213	yes
gene:Zm00001d009801	-	8:82095097-82105652	WT	smk10	OK	2.28664	0	-1.79769e+308	-1.79769e+308	1.18367e-08	6.31849e-07	yes
gene:Zm00001d009811	-	8:82521545-82526249	WT	smk10	OK	5.71821	0.427876	-3.7403	2.71296	0.00666856	0.0466532	yes
gene:Zm00001d009837	-	8:84424230-84443192	WT	smk10	OK	54.5541	10.6984	-2.35029	3.51652	0.000437249	0.00562303	yes
gene:Zm00001d009848	-	8:84947840-84951081	WT	smk10	OK	341.079	59.5017	-2.5191	4.0225	5.75847e-05	0.00106543	yes
gene:Zm00001d009877	-	8:86773768-86776719	WT	smk10	OK	0.12805	41.2275	8.33076	-6.305	2.8819e-10	2.12124e-08	yes
gene:Zm00001d009902	-	8:88538582-88539110	WT	smk10	OK	149.1	0.340197	-8.7757	4.31175	1.61971e-05	0.000362158	yes
gene:Zm00001d009907	-	8:88814088-88820257	WT	smk10	OK	2.25603	15.0664	2.73948	-3.59518	0.000324167	0.0044334	yes
gene:Zm00001d009919	-	8:89463523-89490687	WT	smk10	OK	1.31918	6.31847	2.25994	-3.21869	0.00128777	0.0131729	yes
gene:Zm00001d009929	-	8:90224126-90225398	WT	smk10	OK	0.0586591	82.3971	10.456	-4.66036	3.15663e-06	8.7401e-05	yes
gene:Zm00001d009938	-	8:90687123-90692850	WT	smk10	OK	0.629313	13.2733	4.39861	-3.75793	0.000171328	0.00261135	yes
gene:Zm00001d009958	-	8:92365750-92371503	WT	smk10	OK	2.79852	45.9476	4.03725	-4.21144	2.53753e-05	0.000531289	yes
gene:Zm00001d009960	-	8:92432743-92434990	WT	smk10	OK	7.30656	31.9935	2.13051	-3.48625	0.000489837	0.00615896	yes
gene:Zm00001d009979	-	8:93238714-93240713	WT	smk10	OK	3.4058	0	-1.79769e+308	-1.79769e+308	6.36296e-06	0.00016112	yes
gene:Zm00001d009985	-	8:93476337-93476907	WT	smk10	OK	2.9675	19.3221	2.70294	-2.76928	0.00561812	0.0409372	yes
gene:Zm00001d010025	-	8:95728602-95728815	WT	smk10	OK	275.765	0	-1.79769e+308	-1.79769e+308	4.8014e-12	4.96934e-10	yes
gene:Zm00001d010031	-	8:96226103-96230791	WT	smk10	OK	104.212	0.598995	-7.44277	4.30755	1.65069e-05	0.000367698	yes
gene:Zm00001d010049	-	8:96929762-96933742	WT	smk10	OK	6.81394	0.231095	-4.88193	3.82378	0.00013142	0.00209186	yes
gene:Zm00001d010062	-	8:97855254-97858701	WT	smk10	OK	1.00681	0	-1.79769e+308	-1.79769e+308	0.00222987	0.0201949	yes
gene:Zm00001d010112	-	8:99679514-99683976	WT	smk10	OK	0.179388	2.72109	3.92303	-3.29609	0.000980405	0.0106541	yes
gene:Zm00001d010131	-	8:100728783-100731672	WT	smk10	OK	4.3999	0.014659	-8.22954	3.41439	0.000639241	0.00764799	yes
gene:Zm00001d010178	-	8:103220121-103223093	WT	smk10	OK	20.1338	5.13368	-1.97155	2.76924	0.0056187	0.0409372	yes
gene:Zm00001d010193	-	8:103471795-103474708	WT	smk10	OK	3.2976	139.46	5.40229	-3.7562	0.000172513	0.00262633	yes
gene:Zm00001d010197	-	8:103517661-103519284	WT	smk10	OK	4.30591	28.2125	2.71194	-3.46032	0.000539529	0.00663521	yes
gene:Zm00001d010232	-	8:105191749-105194782	WT	smk10	OK	10.2629	147.56	3.84579	-3.6012	0.000316748	0.0043495	yes
gene:Zm00001d010279	-	8:107180170-107181825	WT	smk10	OK	7.81571	0	-1.79769e+308	-1.79769e+308	5.11769e-13	5.85964e-11	yes
gene:Zm00001d010371	-	8:111651372-111652278	WT	smk10	OK	31.1424	0.0671994	-8.85622	4.33669	1.44644e-05	0.000329319	yes
gene:Zm00001d010373	-	8:111702613-111708099	WT	smk10	OK	0.608871	15.3464	4.65562	-4.31223	1.61617e-05	0.000362049	yes
gene:Zm00001d010409	-	8:113368256-113369757	WT	smk10	OK	179.915	2.2569	-6.31683	6.66806	2.59215e-11	2.35389e-09	yes
gene:Zm00001d010422	-	8:114407023-114407967	WT	smk10	OK	1.83527	413.278	7.81498	-5.71668	1.08624e-08	5.85115e-07	yes
gene:Zm00001d010426	-	8:114527254-114533597	WT	smk10	OK	4.66203	16.9034	1.85829	-3.07416	0.00211094	0.0193026	yes
gene:Zm00001d010430	-	8:114708505-114709489	WT	smk10	OK	2.56117	0	-1.79769e+308	-1.79769e+308	0.000776878	0.00886509	yes
gene:Zm00001d010445	-	8:115433370-115435609	WT	smk10	OK	112.238	22.4997	-2.31858	3.00724	0.00263635	0.0230282	yes
gene:Zm00001d010448	-	8:115603883-115610448	WT	smk10	OK	0.407491	6.20555	3.92872	-3.99026	6.59999e-05	0.00119318	yes
gene:Zm00001d010451	-	8:115726578-115728797	WT	smk10	OK	29.4312	126.179	2.10006	-2.7006	0.00692145	0.0478685	yes
gene:Zm00001d010499	-	8:118126463-118128699	WT	smk10	OK	0.290988	7.13043	4.61496	-3.90819	9.299e-05	0.00158217	yes
gene:Zm00001d010507	-	8:118419213-118420164	WT	smk10	OK	7.63109	0.453156	-4.07381	2.71971	0.00653397	0.046076	yes
gene:Zm00001d010520	-	8:118976641-118978776	WT	smk10	OK	0.539958	5.17585	3.26088	-2.99458	0.00274822	0.0236988	yes
gene:Zm00001d010575	H4C7	8:120733569-120733881	WT	smk10	OK	60.7114	2.54189	-4.578	2.86807	0.0041299	0.0324012	yes
gene:Zm00001d010584	-	8:120904981-120906366	WT	smk10	OK	0	74.9992	1.79769e+308	1.79769e+308	0.00685755	0.0475654	yes
gene:Zm00001d010588	-	8:121126169-121128814	WT	smk10	OK	79.4721	3.04642	-4.70526	4.40946	1.03629e-05	0.000247592	yes
gene:Zm00001d010596	-	8:121427946-121428690	WT	smk10	OK	9.38511	0.133578	-6.13462	3.24232	0.00118559	0.012357	yes
gene:Zm00001d010606	-	8:121735845-121745421	WT	smk10	OK	0.962756	6.41563	2.73635	-3.05059	0.00228389	0.020629	yes
gene:Zm00001d010610	-	8:121822414-121825887	WT	smk10	OK	11.2049	1.73452	-2.69152	3.11074	0.00186617	0.017503	yes
gene:Zm00001d010639	-	8:122780821-122786723	WT	smk10	OK	4.79716	25.1647	2.39115	-3.68696	0.000226946	0.00330266	yes
gene:Zm00001d010658	-	8:123182659-123185472	WT	smk10	OK	1.76992	0.125808	-3.81438	2.83904	0.00452491	0.0346175	yes
gene:Zm00001d010659	-	8:123186798-123189450	WT	smk10	OK	0.22552	17.5688	6.28361	-5.0775	3.82425e-07	1.39659e-05	yes
gene:Zm00001d010661	-	8:123211884-123212355	WT	smk10	OK	1.13877	51.5805	5.50127	-4.53504	5.75912e-06	0.000147724	yes
gene:Zm00001d010672	-	8:123814339-123816096	WT	smk10	OK	7.21482	25.914	1.8447	-2.98864	0.00280221	0.0240896	yes
gene:Zm00001d010697	-	8:124866875-124869473	WT	smk10	OK	0.191632	154.74	9.65729	-8.21555	2.22045e-16	3.6802e-14	yes
gene:Zm00001d010705	-	8:125143905-125145144	WT	smk10	OK	23.1166	4.48936	-2.36435	2.85798	0.00426349	0.0331982	yes
gene:Zm00001d010715	-	8:125482281-125483096	WT	smk10	OK	2.12407	84.0941	5.3071	-6.26993	3.61202e-10	2.61799e-08	yes
gene:Zm00001d010723	-	8:125888821-125894023	WT	smk10	OK	2.52665	12.3535	2.28962	-3.3045	0.000951465	0.0104112	yes
gene:Zm00001d010727	-	8:126049913-126051817	WT	smk10	OK	29.4201	3.21082	-3.19579	4.01625	5.91304e-05	0.00108977	yes
gene:Zm00001d010730	-	8:126238921-126239749	WT	smk10	OK	35.603	0.473972	-6.23105	4.69027	2.72839e-06	7.68531e-05	yes
gene:Zm00001d010732	-	8:126282951-126285155	WT	smk10	OK	15.9985	0.607567	-4.71875	4.26356	2.01198e-05	0.000433509	yes
gene:Zm00001d010744	-	8:126505747-126509894	WT	smk10	OK	18.706	76.12	2.02477	-2.75798	0.00581606	0.041988	yes
gene:Zm00001d010751	-	8:126849995-126850937	WT	smk10	OK	11.325	0.94726	-3.57961	3.24477	0.00117546	0.0122947	yes
gene:Zm00001d010785	-	8:127752528-127754303	WT	smk10	OK	0.983666	25.7395	4.70967	-4.82768	1.38134e-06	4.29192e-05	yes
gene:Zm00001d010796	-	8:128039609-128045077	WT	smk10	OK	5.00168	38.2755	2.93594	-3.57197	0.000354312	0.00473902	yes
gene:Zm00001d010800	-	8:128212333-128215465	WT	smk10	OK	3.56791	0.211817	-4.07419	2.92716	0.00342071	0.0280631	yes
gene:Zm00001d010871	-	8:131613132-131614413	WT	smk10	OK	0.113291	51.2619	8.8217	-5.15576	2.52607e-07	9.78276e-06	yes
gene:Zm00001d010889	-	8:132313360-132314587	WT	smk10	OK	15.4999	0	-1.79769e+308	-1.79769e+308	2.77947e-19	5.3558e-17	yes
gene:Zm00001d010918	-	8:133384900-133388865	WT	smk10	OK	12.8294	0.231043	-5.79514	3.64725	0.00026506	0.00375729	yes
gene:Zm00001d010962	-	8:135146518-135151310	WT	smk10	OK	0.155493	15.8231	6.66904	-3.72446	0.000195732	0.00291748	yes
gene:Zm00001d010987	-	8:136009215-136013101	WT	smk10	OK	6.77792	0.187894	-5.17285	3.18584	0.00144333	0.0143672	yes
gene:Zm00001d011006	-	8:136509478-136511617	WT	smk10	OK	0.845571	8.56249	3.34003	-3.78575	0.000153248	0.0023755	yes
gene:Zm00001d011017	-	8:136945980-136947711	WT	smk10	OK	24.0287	0	-1.79769e+308	-1.79769e+308	4.41596e-22	1.00637e-19	yes
gene:Zm00001d011026	-	8:137005680-137008014	WT	smk10	OK	23.9049	0	-1.79769e+308	-1.79769e+308	1.89286e-21	4.15395e-19	yes
gene:Zm00001d011028	-	8:137014864-137015692	WT	smk10	OK	49.9519	0	-1.79769e+308	-1.79769e+308	1.09734e-35	3.6631e-33	yes
gene:Zm00001d011035	-	8:137157190-137159528	WT	smk10	OK	22.255	0.653295	-5.09025	4.72995	2.24573e-06	6.52255e-05	yes
gene:Zm00001d011050	-	8:137412008-137412332	WT	smk10	OK	12.7344	0	-1.79769e+308	-1.79769e+308	0.00134535	0.013644	yes
gene:Zm00001d011063	-	8:137939413-137940319	WT	smk10	OK	36.0111	0.312323	-6.84926	4.31657	1.58472e-05	0.000356351	yes
gene:Zm00001d011069	-	8:138012316-138019459	WT	smk10	OK	2.96585	17.0601	2.52411	-2.8573	0.00427257	0.0332341	yes
gene:Zm00001d011072	-	8:138049174-138049510	WT	smk10	OK	12.1325	0	-1.79769e+308	-1.79769e+308	0.00017525	0.00265915	yes
gene:Zm00001d011073	-	8:138088617-138089577	WT	smk10	OK	0.079379	25.5186	8.32858	-3.34321	0.000828151	0.0093289	yes
gene:Zm00001d011095	-	8:138813683-138815295	WT	smk10	OK	24.6275	0.361583	-6.0898	3.82893	0.000128702	0.00205827	yes
gene:Zm00001d011099	-	8:139011947-139022404	WT	smk10	OK	2.08432	10.1917	2.28974	-2.82633	0.00470852	0.0356311	yes
gene:Zm00001d011101	-	8:139029175-139032177	WT	smk10	OK	0.0903343	4.60143	5.67066	-3.57454	0.000350839	0.00471173	yes
gene:Zm00001d011104	-	8:139082574-139085139	WT	smk10	OK	192.981	53.3829	-1.85401	3.16803	0.00153474	0.0150185	yes
gene:Zm00001d011117	-	8:139408608-139410750	WT	smk10	OK	4.7096	0.0871094	-5.75663	3.86827	0.000109608	0.00181666	yes
gene:Zm00001d011145	-	8:140403096-140406939	WT	smk10	OK	34.5898	10.0923	-1.7771	2.68916	0.0071632	0.0491674	yes
gene:Zm00001d011165	-	8:141490906-141495134	WT	smk10	OK	2.63608	0	-1.79769e+308	-1.79769e+308	1.80448e-05	0.000396001	yes
gene:Zm00001d011185	-	8:142292768-142293158	WT	smk10	OK	152.927	32.2461	-2.24564	2.80672	0.00500485	0.0373488	yes
gene:Zm00001d011193	-	8:142602685-142607439	WT	smk10	OK	33.1562	3.8526	-3.10537	4.26625	1.98784e-05	0.000429087	yes
gene:Zm00001d011208	-	8:142999024-143000704	WT	smk10	OK	38.7131	1.69919	-4.5099	4.77223	1.82199e-06	5.43865e-05	yes
gene:Zm00001d011227	-	8:143824669-143826338	WT	smk10	OK	0.661635	3.99223	2.59309	-2.88377	0.00392948	0.0312211	yes
gene:Zm00001d011236	-	8:144142072-144142525	WT	smk10	OK	161.035	29.3505	-2.45592	3.25734	0.00112463	0.0118942	yes
gene:Zm00001d011253	-	8:144623901-144628703	WT	smk10	OK	28.1233	0.0137636	-10.9967	3.90451	9.4416e-05	0.00160068	yes
gene:Zm00001d011268	-	8:145143790-145144951	WT	smk10	OK	83.2245	1484.68	4.157	-2.79062	0.00526071	0.0388788	yes
gene:Zm00001d011270	-	8:145290757-145291826	WT	smk10	OK	0.343635	2412.47	12.7773	-3.2735	0.00106224	0.0113611	yes
gene:Zm00001d011275	-	8:145509649-145510105	WT	smk10	OK	41.2231	291.247	2.82072	-4.6	4.22493e-06	0.000112638	yes
gene:Zm00001d011277	-	8:145550688-145553038	WT	smk10	OK	0.0515583	13.7225	8.05612	-3.98342	6.79316e-05	0.00122251	yes
gene:Zm00001d011285	-	8:145825711-145826506	WT	smk10	OK	0.176426	649.337	11.8457	-6.56849	5.08296e-11	4.31796e-09	yes
gene:Zm00001d011342	-	8:147353739-147354088	WT	smk10	OK	6.05325	0	-1.79769e+308	-1.79769e+308	0.00681143	0.0473286	yes
gene:Zm00001d011352	-	8:147819973-147824314	WT	smk10	OK	31.9766	1.33334	-4.5839	5.40156	6.60622e-08	2.9321e-06	yes
gene:Zm00001d011369	-	8:148782534-148785419	WT	smk10	OK	38.4262	4.92169	-2.96487	3.71346	0.000204441	0.00302463	yes
gene:Zm00001d011377	-	8:148947108-148951347	WT	smk10	OK	0.357573	67.6921	7.56461	-6.58435	4.56872e-11	3.92331e-09	yes
gene:Zm00001d011378	-	8:148976901-148979037	WT	smk10	OK	0.780749	6.0417	2.95203	-2.9201	0.00349918	0.0285291	yes
gene:Zm00001d011384	-	8:149205042-149206335	WT	smk10	OK	5.50055	0.29064	-4.24227	3.42446	0.000616013	0.00742253	yes
gene:Zm00001d011395	-	8:149468055-149471702	WT	smk10	OK	1.86052	0	-1.79769e+308	-1.79769e+308	0.00075546	0.00868761	yes
gene:Zm00001d011413	-	8:149844918-149847262	WT	smk10	OK	0.270821	5.50064	4.34419	-3.38455	0.000712941	0.0083034	yes
gene:Zm00001d011418	-	8:149939787-149946885	WT	smk10	OK	4.14468	24.723	2.57652	-3.93868	8.19307e-05	0.00143098	yes
gene:Zm00001d011430	-	8:150334355-150342192	WT	smk10	OK	4.1831	0.34994	-3.57939	3.01209	0.00259452	0.0227666	yes
gene:Zm00001d011435	-	8:150433595-150434378	WT	smk10	OK	9.15015	0	-1.79769e+308	-1.79769e+308	4.47118e-07	1.59836e-05	yes
gene:Zm00001d011436	-	8:150438723-150441836	WT	smk10	OK	8.33962	0	-1.79769e+308	-1.79769e+308	1.40531e-08	7.38522e-07	yes
gene:Zm00001d011442	-	8:150519245-150520878	WT	smk10	OK	0.273118	15.3564	5.81317	-4.35426	1.33519e-05	0.000307536	yes
gene:Zm00001d011463	-	8:151149350-151150232	WT	smk10	OK	32.6355	0	-1.79769e+308	-1.79769e+308	7.12747e-23	1.68928e-20	yes
gene:Zm00001d011486	-	8:152031010-152037797	WT	smk10	OK	0.738075	12.0491	4.02901	-3.92728	8.59119e-05	0.00148411	yes
gene:Zm00001d011536	-	8:153754154-153756490	WT	smk10	OK	126.258	23.1863	-2.44504	3.9091	9.26392e-05	0.00157846	yes
gene:Zm00001d011569	-	8:154611910-154620158	WT	smk10	OK	0.450283	7.25632	4.01034	-4.18177	2.89253e-05	0.000594072	yes
gene:Zm00001d011599	-	8:155473421-155477904	WT	smk10	OK	8.48982	1.05206	-3.01251	2.74934	0.00597155	0.0429144	yes
gene:Zm00001d011614	-	8:155950882-155952700	WT	smk10	OK	0.204712	6.86477	5.06754	-3.89881	9.66667e-05	0.00163416	yes
gene:Zm00001d011626	-	8:156542113-156543055	WT	smk10	OK	4.87061	0.109486	-5.47529	3.41052	0.000648381	0.00772614	yes
gene:Zm00001d011639	-	8:157135996-157137214	WT	smk10	OK	5.17156	0.0228165	-7.82438	3.23742	0.00120617	0.0125109	yes
gene:Zm00001d011663	-	8:157967521-157972140	WT	smk10	OK	0.809985	9.29152	3.51995	-3.62787	0.000285773	0.00398888	yes
gene:Zm00001d011720	-	8:159835547-159840848	WT	smk10	OK	2.43127	15.2723	2.65113	-3.37753	0.000731399	0.00848087	yes
gene:Zm00001d011735	-	8:160278126-160279059	WT	smk10	OK	0	108.186	1.79769e+308	1.79769e+308	0.00606905	0.0434833	yes
gene:Zm00001d011741	-	8:160442323-160444345	WT	smk10	OK	316.828	70.0287	-2.17768	3.37277	0.000744171	0.00858983	yes
gene:Zm00001d011755	OBAP2B	8:160797623-160798695	WT	smk10	OK	11.882	0.0598554	-7.63308	3.72683	0.0001939	0.00289579	yes
gene:Zm00001d011759	-	8:160937041-160941578	WT	smk10	OK	0.0294549	5.39143	7.51602	-3.75546	0.00017302	0.00263206	yes
gene:Zm00001d011778	-	8:161412062-161413479	WT	smk10	OK	1.24761	129.711	6.69998	-5.94756	2.72175e-09	1.66258e-07	yes
gene:Zm00001d011781	-	8:161472199-161475123	WT	smk10	OK	1.7797	0.169191	-3.39491	2.72136	0.0065014	0.0459056	yes
gene:Zm00001d011819	-	8:162062146-162065473	WT	smk10	OK	2.46043	14.2799	2.537	-3.5178	0.000435145	0.0056051	yes
gene:Zm00001d011826	-	8:162215582-162216743	WT	smk10	OK	0.77774	7.45819	3.26147	-2.91913	0.00351009	0.0285689	yes
gene:Zm00001d011832	-	8:162291111-162292515	WT	smk10	OK	20.4416	1.90204	-3.42588	3.4782	0.000504798	0.00631691	yes
gene:Zm00001d011833	-	8:162293749-162297261	WT	smk10	OK	0.111532	24.9832	7.80735	-5.18005	2.21828e-07	8.74799e-06	yes
gene:Zm00001d011834	-	8:162301392-162305275	WT	smk10	OK	2.44825	0.0693687	-5.14133	3.97829	6.94132e-05	0.00124445	yes
gene:Zm00001d011845	-	8:162607204-162608301	WT	smk10	OK	2.21774	37.1731	4.0671	-5.20764	1.91253e-07	7.69592e-06	yes
gene:Zm00001d011846	-	8:162644977-162646063	WT	smk10	OK	14.5215	1.44977	-3.3243	3.21295	0.00131381	0.0133815	yes
gene:Zm00001d011879	-	8:163860395-163861291	WT	smk10	OK	11.0085	0.7957	-3.79024	3.35397	0.00079662	0.00905114	yes
gene:Zm00001d011889	-	8:164038136-164044860	WT	smk10	OK	17.8519	5.0139	-1.83207	2.70134	0.00690601	0.0478175	yes
gene:Zm00001d011891	-	8:164106170-164117277	WT	smk10	OK	121.758	29.7285	-2.0341	3.18347	0.00145521	0.0144431	yes
gene:Zm00001d011904	-	8:164264226-164283829	WT	smk10	OK	26.3678	2.33477	-3.49742	3.26748	0.00108511	0.0115691	yes
gene:Zm00001d011912	-	8:164358885-164361386	WT	smk10	OK	5.90194	0.393451	-3.90693	3.32992	0.000868719	0.00968773	yes
gene:Zm00001d011929	-	8:164793031-164803787	WT	smk10	OK	1.85028	36.3487	4.29609	-3.65636	0.000255824	0.00364595	yes
gene:Zm00001d011968	-	8:165304522-165310605	WT	smk10	OK	1.36538	9.95623	2.8663	-3.01152	0.00259943	0.0227844	yes
gene:Zm00001d011975	-	8:165490509-165506030	WT	smk10	OK	59.0061	2.86785	-4.36282	4.8205	1.43197e-06	4.40769e-05	yes
gene:Zm00001d011987	-	8:165994639-165995098	WT	smk10	OK	0.396391	28.5347	6.16965	-3.40747	0.000655688	0.00780144	yes
gene:Zm00001d011994	-	8:166064477-166068375	WT	smk10	OK	43.025	11.2987	-1.92902	3.18821	0.00143156	0.0142953	yes
gene:Zm00001d012005	-	8:166369164-166375273	WT	smk10	OK	2.95257	22.4403	2.92605	-2.81804	0.00483174	0.0364472	yes
gene:Zm00001d012019	-	8:166620717-166622319	WT	smk10	OK	0.395207	27.2393	6.10694	-5.15755	2.50202e-07	9.70545e-06	yes
gene:Zm00001d012067	-	8:167566133-167569229	WT	smk10	OK	33.5992	7.64308	-2.1362	2.86723	0.0041408	0.0324541	yes
gene:Zm00001d012068	-	8:167588204-167588672	WT	smk10	OK	55.305	1.09783	-5.65469	3.73262	0.000189498	0.00284079	yes
gene:Zm00001d012081	-	8:167766215-167766518	WT	smk10	OK	132.601	0.358469	-8.53103	3.54692	0.000389758	0.00512349	yes
gene:Zm00001d012083	-	8:167838072-167839724	WT	smk10	OK	0.361795	9.9602	4.78293	-3.63904	0.000273656	0.00386527	yes
gene:Zm00001d012099	-	8:168226976-168228299	WT	smk10	OK	6.92338	0.89991	-2.94362	2.72899	0.00635277	0.0450934	yes
gene:Zm00001d012103	-	8:168303868-168306204	WT	smk10	OK	657.109	137.797	-2.25359	3.39219	0.000693376	0.00815163	yes
gene:Zm00001d012141	-	8:168732015-168736038	WT	smk10	OK	2.66875	10.7237	2.00657	-3.2148	0.00130535	0.0133124	yes
gene:Zm00001d012154	-	8:169023580-169026072	WT	smk10	OK	0.0680033	14.0223	7.68791	-3.28911	0.00100503	0.0108868	yes
gene:Zm00001d012161	-	8:169183711-169186572	WT	smk10	OK	462.386	80.5011	-2.52202	3.25062	0.00115152	0.012123	yes
gene:Zm00001d012170	-	8:169429053-169433174	WT	smk10	OK	5.22656	24.7387	2.24283	-3.65957	0.000252641	0.00360713	yes
gene:Zm00001d012177	-	8:169573762-169577154	WT	smk10	OK	1.4781	8.00585	2.43731	-3.37103	0.000748865	0.00862203	yes
gene:Zm00001d012208	-	8:170082169-170084266	WT	smk10	OK	0.0894772	37.1981	8.69949	-4.98646	6.14961e-07	2.11234e-05	yes
gene:Zm00001d012221	-	8:170366925-170368457	WT	smk10	OK	457.588	0.218137	-11.0346	5.90008	3.63323e-09	2.16359e-07	yes
gene:Zm00001d012229	-	8:170466436-170472563	WT	smk10	OK	22.3702	1.11516	-4.32626	4.15716	3.22225e-05	0.00065107	yes
gene:Zm00001d012234	-	8:170600287-170602763	WT	smk10	OK	8.2635	77.2817	3.2253	-3.0108	0.00260556	0.0228297	yes
gene:Zm00001d012276	-	8:171739919-171740516	WT	smk10	OK	567.071	48.9403	-3.53444	5.26854	1.37511e-07	5.7684e-06	yes
gene:Zm00001d012304	-	8:172140279-172142915	WT	smk10	OK	7.34667	0.208506	-5.13893	4.12333	3.73439e-05	0.000740039	yes
gene:Zm00001d012312	-	8:172215663-172217156	WT	smk10	OK	0.25761	4.01587	3.96245	-2.78628	0.00533168	0.0393464	yes
gene:Zm00001d012313	-	8:172255203-172257134	WT	smk10	OK	15.2732	1.27339	-3.58425	3.08885	0.00200932	0.0185355	yes
gene:Zm00001d012339	-	8:172717219-172718296	WT	smk10	OK	5.21875	33.9237	2.70052	-4.0934	4.25089e-05	0.000827859	yes
gene:Zm00001d012361	-	8:173019570-173023422	WT	smk10	OK	26.8947	2.94758	-3.18972	3.49204	0.000479344	0.00607862	yes
gene:Zm00001d012383	-	8:173271091-173275059	WT	smk10	OK	12.7992	0.402786	-4.98989	2.69458	0.00704783	0.0485583	yes
gene:Zm00001d012407	-	8:173978430-173990308	WT	smk10	OK	105.555	7.75061	-3.76754	3.47151	0.000517547	0.00643229	yes
gene:Zm00001d012415	-	8:174152243-174153551	WT	smk10	OK	25.7394	3.96197	-2.69969	3.13379	0.00172567	0.016472	yes
gene:Zm00001d012419	-	8:174174646-174177720	WT	smk10	OK	13.1663	0	-1.79769e+308	-1.79769e+308	2.46476e-15	3.58388e-13	yes
gene:Zm00001d012423	-	8:174293031-174293445	WT	smk10	OK	101.05	20.6443	-2.29126	2.71532	0.00662111	0.0464203	yes
gene:Zm00001d012447	-	8:174713668-174718082	WT	smk10	OK	37.7205	1.54216	-4.61232	2.91982	0.00350237	0.0285453	yes
gene:Zm00001d012458	-	8:174858649-174861025	WT	smk10	OK	40.7518	10.5006	-1.95639	2.82112	0.00478556	0.0361219	yes
gene:Zm00001d012460	-	8:174881204-174884611	WT	smk10	OK	21.0389	3.37099	-2.64182	3.31036	0.000931773	0.0102568	yes
gene:Zm00001d012469	-	8:175073816-175074230	WT	smk10	OK	5.80468	0	-1.79769e+308	-1.79769e+308	0.0022925	0.0206873	yes
gene:Zm00001d012475	-	8:175178144-175184442	WT	smk10	OK	35.3803	0	-1.79769e+308	-1.79769e+308	2.89797e-37	9.95432e-35	yes
gene:Zm00001d012476	-	8:175266419-175268144	WT	smk10	OK	4.91563	0	-1.79769e+308	-1.79769e+308	1.77557e-09	1.13032e-07	yes
gene:Zm00001d012479	-	8:175279647-175291084	WT	smk10	OK	1.60146	0.0520138	-4.94435	3.10459	0.0019054	0.0177589	yes
gene:Zm00001d012504	-	8:175572543-175576928	WT	smk10	OK	74.6457	17.4588	-2.0961	2.92763	0.00341558	0.0280404	yes
gene:Zm00001d012510	-	8:175694308-175696390	WT	smk10	OK	0.636334	14.4934	4.50947	-4.91923	8.68874e-07	2.84044e-05	yes
gene:Zm00001d012517	-	8:175969427-175975434	WT	smk10	OK	0.340348	2.9936	3.1368	-2.82668	0.00470338	0.0356036	yes
gene:Zm00001d012535	-	8:176258815-176260070	WT	smk10	OK	6.4333	31.5033	2.29187	-3.27802	0.00104536	0.0112262	yes
gene:Zm00001d012543	-	8:176418687-176418996	WT	smk10	OK	12.1632	0	-1.79769e+308	-1.79769e+308	0.0022728	0.0205366	yes
gene:Zm00001d012544	-	8:176420876-176424706	WT	smk10	OK	0.88721	11.1415	3.65052	-3.59588	0.000323293	0.004424	yes
gene:Zm00001d012560	-	8:176648812-176651657	WT	smk10	OK	6.34541	0.277794	-4.51363	3.50467	0.000457181	0.00583503	yes
gene:Zm00001d012572	-	8:176808612-176813009	WT	smk10	OK	1229.37	0	-1.79769e+308	-1.79769e+308	2.19504e-44	9.29012e-42	yes
gene:Zm00001d012573	-	8:176814932-176819466	WT	smk10	OK	0.423195	7.54696	4.1565	-4.48405	7.32389e-06	0.000181691	yes
gene:Zm00001d012576	-	8:176841564-176842545	WT	smk10	OK	99.835	6.30214	-3.98563	4.75236	2.01058e-06	5.92697e-05	yes
gene:Zm00001d012577	-	8:176845973-176846168	WT	smk10	OK	262.368	0	-1.79769e+308	-1.79769e+308	4.41611e-07	1.58345e-05	yes
gene:Zm00001d012578	-	8:176853050-176855156	WT	smk10	OK	40.5168	1.62147	-4.64315	4.60915	4.04309e-06	0.000108769	yes
gene:Zm00001d012585	-	8:176892932-176893658	WT	smk10	OK	48.3265	6.87181	-2.81405	3.16831	0.00153328	0.0150167	yes
gene:Zm00001d012593	-	8:177011475-177014797	WT	smk10	OK	0.263509	3.48675	3.72596	-3.67828	0.000234808	0.00339547	yes
gene:Zm00001d012603	-	8:177064375-177066295	WT	smk10	OK	10.7582	0.354668	-4.92283	3.6849	0.000228792	0.00332064	yes
gene:Zm00001d012633	-	8:177521741-177526391	WT	smk10	OK	4.06174	31.8298	2.97021	-4.09167	4.28284e-05	0.000833396	yes
gene:Zm00001d012684	-	8:178616998-178617343	WT	smk10	OK	165.483	3.81967	-5.43709	4.675	2.93957e-06	8.18694e-05	yes
gene:Zm00001d012709	-	8:179050886-179052423	WT	smk10	OK	26.578	0.375756	-6.14429	4.74365	2.09899e-06	6.11907e-05	yes
gene:Zm00001d012718	-	8:179120408-179124173	WT	smk10	OK	7.40569	1.02829	-2.84839	2.91393	0.00356905	0.0289563	yes
gene:Zm00001d012720	-	8:179173500-179174214	WT	smk10	OK	3.15915	0	-1.79769e+308	-1.79769e+308	0.00119901	0.0124614	yes
gene:Zm00001d012743	-	8:179562397-179569311	WT	smk10	OK	4.61012	0	-1.79769e+308	-1.79769e+308	2.12612e-13	2.55792e-11	yes
gene:Zm00001d012745	-	8:179580075-179583723	WT	smk10	OK	6.67664	0	-1.79769e+308	-1.79769e+308	6.26907e-11	5.19522e-09	yes
gene:Zm00001d012761	-	8:180159949-180181292	WT	smk10	OK	5.93058	0	-1.79769e+308	-1.79769e+308	1.46667e-19	2.92115e-17	yes
gene:Zm00001d012768	-	8:180444393-180446096	WT	smk10	OK	3.98887	0.235976	-4.07927	2.74234	0.00610026	0.0436672	yes
gene:Zm00001d012791	-	8:181042884-181044792	WT	smk10	OK	0.315438	16.4468	5.7043	-4.69474	2.66944e-06	7.54092e-05	yes
gene:Zm00001d012794	-	5:32367-35621	WT	smk10	OK	4.07608	0	-1.79769e+308	-1.79769e+308	5.84128e-05	0.00107739	yes
gene:Zm00001d012795	-	5:35782-42435	WT	smk10	OK	1.69765	0.0464238	-5.19253	2.99835	0.00271445	0.0234987	yes
gene:Zm00001d012801	-	5:241988-254837	WT	smk10	OK	3.06551	0	-1.79769e+308	-1.79769e+308	2.55693e-14	3.31157e-12	yes
gene:Zm00001d012808	-	5:572301-574716	WT	smk10	OK	0.749263	18.4182	4.61952	-4.34291	1.40606e-05	0.00032136	yes
gene:Zm00001d012810	-	5:684893-687528	WT	smk10	OK	0.12564	7.16061	5.83271	-3.43503	0.000592481	0.00717606	yes
gene:Zm00001d012820	-	5:848900-851867	WT	smk10	OK	110.536	25.3225	-2.12603	3.16107	0.00157192	0.0152752	yes
gene:Zm00001d012837	-	5:975109-975562	WT	smk10	OK	509.16	36.5249	-3.80117	4.92	8.65443e-07	2.83899e-05	yes
gene:Zm00001d012857	-	5:1163083-1165592	WT	smk10	OK	147.243	26.2636	-2.48707	2.85266	0.00433556	0.0335871	yes
gene:Zm00001d012875	-	5:1499742-1505321	WT	smk10	OK	5.80185	1.08341	-2.42094	2.91497	0.00355722	0.028883	yes
gene:Zm00001d012878	RPS4	5:1531935-1534668	WT	smk10	OK	276.648	75.7157	-1.86939	3.06677	0.00216387	0.019733	yes
gene:Zm00001d012881	-	5:1564031-1569101	WT	smk10	OK	1.52842	22.8226	3.90035	-5.53195	3.16698e-08	1.53185e-06	yes
gene:Zm00001d012886	-	5:1605086-1607673	WT	smk10	OK	185.939	34.056	-2.44885	3.75261	0.000175004	0.00265713	yes
gene:Zm00001d012917	-	5:1934207-1936982	WT	smk10	OK	0.659627	13.9145	4.3988	-4.71171	2.45651e-06	7.04011e-05	yes
gene:Zm00001d012922	-	5:1978762-1993142	WT	smk10	OK	0.561111	15.4182	4.78021	-5.42652	5.74622e-08	2.59412e-06	yes
gene:Zm00001d012925	-	5:2065024-2068818	WT	smk10	OK	0.0413259	87.5444	11.0488	-5.06015	4.18937e-07	1.5136e-05	yes
gene:Zm00001d012958	-	5:2364387-2370531	WT	smk10	OK	22.445	2.49727	-3.16797	3.42944	0.000604818	0.0073025	yes
gene:Zm00001d012973	-	5:2608394-2610069	WT	smk10	OK	5.08067	0.48247	-3.39651	2.79761	0.00514818	0.038178	yes
gene:Zm00001d012978	-	5:2663421-2665225	WT	smk10	OK	121.748	16.5926	-2.87528	3.83546	0.000125328	0.00201794	yes
gene:Zm00001d012982	-	5:2772180-2774600	WT	smk10	OK	7.21771	30.5754	2.08276	-3.38456	0.000712927	0.0083034	yes
gene:Zm00001d012992	-	5:2871119-2873693	WT	smk10	OK	200.637	30.3335	-2.7256	3.88049	0.000104245	0.00174116	yes
gene:Zm00001d012995	-	5:2882928-2884405	WT	smk10	OK	1.07454	0	-1.79769e+308	-1.79769e+308	0.00717238	0.0492019	yes
gene:Zm00001d013005	-	5:2997318-3000825	WT	smk10	OK	89.2454	21.724	-2.03848	3.16626	0.00154413	0.0150793	yes
gene:Zm00001d013012	-	5:3197351-3202002	WT	smk10	OK	31.4759	4.35383	-2.85389	3.11181	0.00185944	0.0174675	yes
gene:Zm00001d013031	-	5:3486305-3487932	WT	smk10	OK	83.9469	3.75129	-4.48402	4.67774	2.90057e-06	8.09733e-05	yes
gene:Zm00001d013033	-	5:3492134-3493834	WT	smk10	OK	19.8808	1.41707	-3.81039	3.64671	0.000265617	0.00376016	yes
gene:Zm00001d013039	-	5:3603516-3604227	WT	smk10	OK	0.199556	57.7594	8.17712	-4.74848	2.04948e-06	6.03412e-05	yes
gene:Zm00001d013045	-	5:3682865-3686323	WT	smk10	OK	16.1593	0	-1.79769e+308	-1.79769e+308	1.69641e-14	2.31073e-12	yes
gene:Zm00001d013053	-	5:3891201-3893064	WT	smk10	OK	71.1591	0.86654	-6.35964	4.11229	3.91752e-05	0.000771172	yes
gene:Zm00001d013071	-	5:4310448-4311941	WT	smk10	OK	1.04365	12.558	3.5889	-3.5842	0.000338118	0.00457666	yes
gene:Zm00001d013073	-	5:4321101-4333658	WT	smk10	OK	12.1756	1.17647	-3.37146	3.12722	0.00176466	0.0168036	yes
gene:Zm00001d013080	-	5:4432207-4433838	WT	smk10	OK	5.82652	0.571241	-3.35046	3.00315	0.00267201	0.023206	yes
gene:Zm00001d013098	-	5:4694180-4700885	WT	smk10	OK	0.285778	4.13994	3.85665	-2.84184	0.00448538	0.0344208	yes
gene:Zm00001d013101	-	5:4710702-4714196	WT	smk10	OK	13.8155	0	-1.79769e+308	-1.79769e+308	1.2526e-09	8.20109e-08	yes
gene:Zm00001d013108	-	5:4776322-4780168	WT	smk10	OK	118.084	36.6038	-1.68975	2.85299	0.00433099	0.0335673	yes
gene:Zm00001d013135	-	5:5325996-5328420	WT	smk10	OK	0.281108	6.91789	4.62113	-4.015	5.94457e-05	0.00109388	yes
gene:Zm00001d013139	-	5:5342044-5344671	WT	smk10	OK	33.9248	6.9014	-2.29738	2.89321	0.00381325	0.030461	yes
gene:Zm00001d013146	-	5:5414766-5415465	WT	smk10	OK	2.53864	344.205	7.08307	-8.42487	0	0	yes
gene:Zm00001d013154	-	5:5503822-5508576	WT	smk10	OK	16.6099	1.05184	-3.98106	4.96205	6.9752e-07	2.36015e-05	yes
gene:Zm00001d013162	-	5:5620257-5624485	WT	smk10	OK	8.98781	1.65182	-2.44391	3.19288	0.00140861	0.0141344	yes
gene:Zm00001d013165	-	5:5729273-5729903	WT	smk10	OK	2.37948	0	-1.79769e+308	-1.79769e+308	0.00649427	0.045878	yes
gene:Zm00001d013173	-	5:5822164-5823286	WT	smk10	OK	2.33514	10.8847	2.22072	-2.78624	0.00533229	0.0393464	yes
gene:Zm00001d013176	-	5:5958611-5962414	WT	smk10	OK	13.4077	3.02877	-2.14625	2.7734	0.00554734	0.0404671	yes
gene:Zm00001d013188	-	5:6146997-6150936	WT	smk10	OK	6.03177	0.583131	-3.37069	3.16364	0.00155812	0.015194	yes
gene:Zm00001d013193	-	5:6175372-6176670	WT	smk10	OK	50.3479	7.4486	-2.75689	3.227	0.00125094	0.0128937	yes
gene:Zm00001d013211	-	5:6614733-6624150	WT	smk10	OK	8.84351	0.0182855	-8.91778	3.84032	0.000122875	0.00198925	yes
gene:Zm00001d013234	-	5:6839139-6839745	WT	smk10	OK	3.85698	0	-1.79769e+308	-1.79769e+308	0.00129477	0.0132273	yes
gene:Zm00001d013243	-	5:6938132-6943851	WT	smk10	OK	2.45755	15.1776	2.62665	-3.89722	9.73022e-05	0.00164373	yes
gene:Zm00001d013250	-	5:7116920-7125593	WT	smk10	OK	116.943	0.357653	-8.35303	5.64424	1.65913e-08	8.52993e-07	yes
gene:Zm00001d013259	-	5:7240612-7258833	WT	smk10	OK	3.98497	17.1108	2.10227	-2.85254	0.0043372	0.0335871	yes
gene:Zm00001d013268	-	5:7504214-7508052	WT	smk10	OK	25.5838	0.497345	-5.68484	4.38203	1.17579e-05	0.00027537	yes
gene:Zm00001d013307	-	5:8180117-8184577	WT	smk10	OK	20.8745	1.46495	-3.83282	3.33198	0.000862292	0.0096223	yes
gene:Zm00001d013325	-	5:8686465-8687585	WT	smk10	OK	62.6151	16.2364	-1.94728	2.74127	0.00612029	0.043771	yes
gene:Zm00001d013362	-	5:9689172-9690393	WT	smk10	OK	13.7455	2.59866	-2.40312	2.80871	0.00497401	0.0371772	yes
gene:Zm00001d013377	-	5:10017113-10019924	WT	smk10	OK	0.449266	11.7383	4.70751	-3.66828	0.00024419	0.00351186	yes
gene:Zm00001d013384	-	5:10164773-10165837	WT	smk10	OK	3.83376	0.0710753	-5.75327	2.7819	0.00540413	0.0396855	yes
gene:Zm00001d013387	-	5:10213438-10217973	WT	smk10	OK	1.10718	0	-1.79769e+308	-1.79769e+308	0.000523153	0.00648496	yes
gene:Zm00001d013392	-	5:10304541-10305596	WT	smk10	OK	135.832	20.6429	-2.7181	4.05565	4.99954e-05	0.000954058	yes
gene:Zm00001d013393	-	5:10321805-10328605	WT	smk10	OK	5.01549	0	-1.79769e+308	-1.79769e+308	6.69107e-09	3.83429e-07	yes
gene:Zm00001d013406	-	5:10497407-10501324	WT	smk10	OK	1.26641	8.10887	2.67875	-3.50386	0.000458558	0.00584945	yes
gene:Zm00001d013412	-	5:10600422-10608150	WT	smk10	OK	2.08209	43.5392	4.38621	-4.53804	5.67794e-06	0.000145958	yes
gene:Zm00001d013420	-	5:10937699-10942109	WT	smk10	OK	84.5295	17.883	-2.24087	3.43501	0.00059253	0.00717606	yes
gene:Zm00001d013439	-	5:11379033-11392286	WT	smk10	OK	18.9061	0.305217	-5.95287	3.58906	0.000331867	0.00451009	yes
gene:Zm00001d013443	-	5:11710779-11712488	WT	smk10	OK	0.183356	5.17619	4.81917	-3.59155	0.000328715	0.00447505	yes
gene:Zm00001d013448	-	5:11833202-11834064	WT	smk10	OK	38.8998	3.45239	-3.49409	3.55935	0.000371772	0.00491706	yes
gene:Zm00001d013461	-	5:12107717-12113050	WT	smk10	OK	16.8969	2.75806	-2.61504	2.69703	0.00699607	0.0482438	yes
gene:Zm00001d013489	-	5:12657965-12661040	WT	smk10	OK	0.625452	6.2497	3.32082	-3.16493	0.00155121	0.015136	yes
gene:Zm00001d013494	-	5:12718249-12718810	WT	smk10	OK	58.352	0	-1.79769e+308	-1.79769e+308	1.11251e-22	2.61066e-20	yes
gene:Zm00001d013503	-	5:12931382-12936196	WT	smk10	OK	8.20059	0.0099056	-9.69327	3.33313	0.000858756	0.00960518	yes
gene:Zm00001d013511	-	5:13212887-13216542	WT	smk10	OK	4.56841	0	-1.79769e+308	-1.79769e+308	1.68847e-06	5.08492e-05	yes
gene:Zm00001d013530	-	5:13665337-13670915	WT	smk10	OK	28.8867	1.86563	-3.95267	4.62701	3.70986e-06	0.000101066	yes
gene:Zm00001d013547	-	5:14028553-14034708	WT	smk10	OK	4.26257	16.0914	1.91649	-2.80674	0.0050046	0.0373488	yes
gene:Zm00001d013548	-	5:14038066-14042866	WT	smk10	OK	3.10707	0.014788	-7.71498	2.72834	0.00636543	0.0451552	yes
gene:Zm00001d013571	-	5:14479966-14481511	WT	smk10	OK	6.02066	0.704226	-3.09581	2.70953	0.0067378	0.046996	yes
gene:Zm00001d013594	-	5:15048809-15050811	WT	smk10	OK	1.18563	0	-1.79769e+308	-1.79769e+308	0.00595855	0.042834	yes
gene:Zm00001d013606	-	5:15246134-15252316	WT	smk10	OK	15.094	0.114436	-7.04329	3.21885	0.00128704	0.0131711	yes
gene:Zm00001d013611	-	5:15352511-15353735	WT	smk10	OK	7.56907	0.372743	-4.34386	3.4242	0.000616618	0.00742605	yes
gene:Zm00001d013624	-	5:15728768-15732353	WT	smk10	OK	3.17379	0.291231	-3.44597	3.00961	0.00261585	0.0228945	yes
gene:Zm00001d013626	-	5:15738882-15743117	WT	smk10	OK	92.9975	15.7902	-2.55816	2.9067	0.00365267	0.0294462	yes
gene:Zm00001d013635	-	5:15969974-15973194	WT	smk10	OK	1.68605	9.48714	2.49233	-3.18987	0.00142339	0.0142405	yes
gene:Zm00001d013642	-	5:16100999-16102255	WT	smk10	OK	139.277	21.1261	-2.72086	4.32526	1.5235e-05	0.000345205	yes
gene:Zm00001d013658	-	5:16521866-16525445	WT	smk10	OK	24.5072	5.23631	-2.22658	3.27412	0.00105992	0.0113414	yes
gene:Zm00001d013669	-	5:16901323-16905867	WT	smk10	OK	395.694	77.1139	-2.35932	2.84095	0.00449801	0.0345007	yes
gene:Zm00001d013725	-	5:18631980-18633840	WT	smk10	OK	284.135	34.4615	-3.04352	3.65052	0.000261706	0.00371865	yes
gene:Zm00001d013733	-	5:18857634-18863870	WT	smk10	OK	1.3864	0.0265852	-5.70458	2.81022	0.00495078	0.0370738	yes
gene:Zm00001d013736	-	5:18918645-18921698	WT	smk10	OK	114.225	9.29121	-3.61986	5.81595	6.02907e-09	3.50233e-07	yes
gene:Zm00001d013746	-	5:19171912-19174748	WT	smk10	OK	40.5828	0.389705	-6.70234	6.52901	6.6207e-11	5.4675e-09	yes
gene:Zm00001d013752	-	5:19335393-19339666	WT	smk10	OK	0.0231266	3.60067	7.28257	-2.89735	0.00376332	0.030174	yes
gene:Zm00001d013758	-	5:19597621-19600577	WT	smk10	OK	288.608	68.6096	-2.07263	3.08107	0.00206261	0.0189701	yes
gene:Zm00001d013780	-	5:19947086-19950779	WT	smk10	OK	189.224	43.3111	-2.12729	3.06591	0.00217006	0.0197741	yes
gene:Zm00001d013786	-	5:20161441-20163432	WT	smk10	OK	39.2704	5.30747	-2.88734	3.99503	6.46864e-05	0.00117212	yes
gene:Zm00001d013801	-	5:20673283-20676096	WT	smk10	OK	22.652	1.97212	-3.52182	3.63869	0.000274026	0.00386819	yes
gene:Zm00001d013809	-	5:21121346-21127522	WT	smk10	OK	5.67098	23.0491	2.02304	-3.24375	0.00117965	0.0123222	yes
gene:Zm00001d013830	-	5:21883578-21886533	WT	smk10	OK	5.07104	0.147663	-5.1019	3.30644	0.000944895	0.0103489	yes
gene:Zm00001d013831	-	5:21887362-21891412	WT	smk10	OK	23.6619	0	-1.79769e+308	-1.79769e+308	9.66938e-22	2.16202e-19	yes
gene:Zm00001d013857	-	5:22848193-22852125	WT	smk10	OK	16.6771	0.281497	-5.88861	3.24298	0.00118287	0.0123394	yes
gene:Zm00001d013895	-	5:24089488-24093556	WT	smk10	OK	1.68658	0	-1.79769e+308	-1.79769e+308	0.00285082	0.0243689	yes
gene:Zm00001d013919	-	5:24815086-24819264	WT	smk10	OK	0.208873	26.0203	6.96087	-5.0335	4.81603e-07	1.70365e-05	yes
gene:Zm00001d013937	-	5:25431429-25434346	WT	smk10	OK	0.674363	179.872	8.05923	-8.7257	0	0	yes
gene:Zm00001d013960	-	5:26332090-26335998	WT	smk10	OK	1.35924	45.626	5.06899	-4.1679	3.07421e-05	0.000627579	yes
gene:Zm00001d013991	-	5:27692921-27694559	WT	smk10	OK	0.0846188	15.8208	7.54663	-4.82255	1.41738e-06	4.37809e-05	yes
gene:Zm00001d014030	-	5:29404682-29410087	WT	smk10	OK	17.405	0.0202294	-9.74883	4.06778	4.74631e-05	0.000911606	yes
gene:Zm00001d014038	-	5:30230016-30235454	WT	smk10	OK	0.0464464	3.89322	6.38925	-2.90714	0.0036475	0.0294145	yes
gene:Zm00001d014043	-	5:30420456-30425053	WT	smk10	OK	33.4483	0.898316	-5.21856	4.70163	2.58088e-06	7.32569e-05	yes
gene:Zm00001d014055	-	5:30845332-30853050	WT	smk10	OK	0.226042	194.748	9.75081	-6.53734	6.26215e-11	5.19522e-09	yes
gene:Zm00001d014058	-	5:30937814-30944041	WT	smk10	OK	76.4996	16.517	-2.2115	2.98462	0.00283934	0.0243031	yes
gene:Zm00001d014060	-	5:31079370-31083342	WT	smk10	OK	7.55248	0.228773	-5.04496	3.69101	0.000223368	0.00326298	yes
gene:Zm00001d014073	-	5:31562803-31566178	WT	smk10	OK	89.4992	13.855	-2.69147	2.76801	0.00564	0.0410672	yes
gene:Zm00001d014079	-	5:31721652-31725281	WT	smk10	OK	10.0824	1.6278	-2.63084	3.74994	0.00017688	0.00267875	yes
gene:Zm00001d014110	-	5:32818180-32819837	WT	smk10	OK	8.09729	0	-1.79769e+308	-1.79769e+308	1.57359e-16	2.78326e-14	yes
gene:Zm00001d014166	-	5:34841495-34844540	WT	smk10	OK	0.996528	5.76246	2.5317	-3.40022	0.000673308	0.00796311	yes
gene:Zm00001d014204	-	5:36528714-36531015	WT	smk10	OK	1.91032	11.479	2.5871	-2.95009	0.00317684	0.0264841	yes
gene:Zm00001d014205	-	5:36552068-36553129	WT	smk10	OK	5.74468	0.0332971	-7.43069	3.07353	0.00211544	0.0193284	yes
gene:Zm00001d014249	-	5:38005177-38006513	WT	smk10	OK	45.1258	0.115848	-8.60558	5.9632	2.4734e-09	1.52662e-07	yes
gene:Zm00001d014256	-	5:38434378-38446001	WT	smk10	OK	0.986722	0	-1.79769e+308	-1.79769e+308	0.000301789	0.0041731	yes
gene:Zm00001d014258	-	5:38466700-38476589	WT	smk10	OK	302.402	24.0201	-3.65416	3.93144	8.44384e-05	0.00146185	yes
gene:Zm00001d014284	-	5:39393733-39396064	WT	smk10	OK	0.424946	11.5154	4.76014	-3.25053	0.00115189	0.012123	yes
gene:Zm00001d014292	-	5:39727456-39730682	WT	smk10	OK	1.49052	26.9732	4.17763	-4.20749	2.58227e-05	0.000538754	yes
gene:Zm00001d014313	-	5:40589081-40591437	WT	smk10	OK	15.3029	0.397699	-5.26598	4.49635	6.91309e-06	0.000173677	yes
gene:Zm00001d014314	-	5:40630520-40633058	WT	smk10	OK	2.77903	0.137223	-4.33999	3.83865	0.000123711	0.00199709	yes
gene:Zm00001d014315	-	5:40642113-40643280	WT	smk10	OK	0.376975	4243.02	13.4583	-2.88781	0.00387937	0.0309058	yes
gene:Zm00001d014330	-	5:41110450-41123892	WT	smk10	OK	36.5751	7.44555	-2.29641	2.75591	0.00585291	0.0422282	yes
gene:Zm00001d014349	-	5:42157555-42158263	WT	smk10	OK	12.7365	43.5929	1.77513	-2.68784	0.00719159	0.0492909	yes
gene:Zm00001d014383	-	5:43801421-43807228	WT	smk10	OK	0.881297	12.5124	3.82759	-3.71731	0.000201355	0.0029883	yes
gene:Zm00001d014389	-	5:44332048-44336641	WT	smk10	OK	1.80073	0	-1.79769e+308	-1.79769e+308	9.59403e-06	0.000230851	yes
gene:Zm00001d014414	-	5:45253036-45256002	WT	smk10	OK	1.18581	5.25928	2.14899	-2.78418	0.00536636	0.039524	yes
gene:Zm00001d014445	-	5:47371202-47391812	WT	smk10	OK	3.2731	13.3873	2.03214	-2.83671	0.00455807	0.0347925	yes
gene:Zm00001d014458	-	5:48260779-48266573	WT	smk10	OK	2.1475	10.8623	2.3386	-3.01909	0.00253537	0.0223385	yes
gene:Zm00001d014459	-	5:48278315-48280704	WT	smk10	OK	6.61576	333.079	5.65381	-6.8428	7.76623e-12	7.76656e-10	yes
gene:Zm00001d014481	-	5:49727066-49734313	WT	smk10	OK	0.134077	26.794	7.64271	-4.3825	1.17327e-05	0.000275052	yes
gene:Zm00001d014482	-	5:49749760-49762625	WT	smk10	OK	2.26923	0	-1.79769e+308	-1.79769e+308	2.61355e-05	0.000543516	yes
gene:Zm00001d014489	-	5:50002093-50007362	WT	smk10	OK	2.34565	37.7572	4.00869	-4.26575	1.99235e-05	0.000429669	yes
gene:Zm00001d014491	-	5:50064947-50065346	WT	smk10	OK	23.5679	92.0386	1.96541	-2.7503	0.00595402	0.0428144	yes
gene:Zm00001d014493	-	5:50194012-50194324	WT	smk10	OK	87.008	0	-1.79769e+308	-1.79769e+308	1.75323e-14	2.36098e-12	yes
gene:Zm00001d014498	-	5:50401775-50403002	WT	smk10	OK	2.17053	15.6311	2.8483	-2.99781	0.00271923	0.0235127	yes
gene:Zm00001d014508	-	5:50800689-50805243	WT	smk10	OK	3.29691	0	-1.79769e+308	-1.79769e+308	1.572e-10	1.20576e-08	yes
gene:Zm00001d014519	-	5:51447410-51449617	WT	smk10	OK	611.621	143.986	-2.08671	3.40065	0.000672267	0.00795792	yes
gene:Zm00001d014520	-	5:51450352-51451022	WT	smk10	OK	30.4218	0	-1.79769e+308	-1.79769e+308	3.40672e-14	4.34101e-12	yes
gene:Zm00001d014525	-	5:51639228-51644270	WT	smk10	OK	58.344	19.194	-1.60393	2.70904	0.00674782	0.0470246	yes
gene:Zm00001d014562	-	5:53272168-53276766	WT	smk10	OK	2.92885	65.6302	4.48595	-6.67062	2.54718e-11	2.33092e-09	yes
gene:Zm00001d014564	-	5:53469768-53471323	WT	smk10	OK	0.256177	225.747	9.78335	-8.16155	2.22045e-16	3.6802e-14	yes
gene:Zm00001d014596	-	5:54665516-54667625	WT	smk10	OK	0.119971	16.8028	7.12987	-4.90019	9.57448e-07	3.10856e-05	yes
gene:Zm00001d014611	-	5:55313124-55314896	WT	smk10	OK	9.62784	0.381732	-4.65658	3.29368	0.000988839	0.010731	yes
gene:Zm00001d014649	-	5:57190024-57193393	WT	smk10	OK	0.0818955	1.21628	3.89255	-3.08069	0.00206523	0.0189727	yes
gene:Zm00001d014650	-	5:57311561-57315887	WT	smk10	OK	0.052508	1.0326	4.2976	-2.68642	0.00722227	0.0494583	yes
gene:Zm00001d014667	-	5:58171170-58171788	WT	smk10	OK	5.81893	0	-1.79769e+308	-1.79769e+308	0.000285052	0.00398116	yes
gene:Zm00001d014673	-	5:58592103-58595583	WT	smk10	OK	266.858	45.8125	-2.54226	3.66912	0.000243383	0.00350451	yes
gene:Zm00001d014679	-	5:58659913-58661357	WT	smk10	OK	563.768	159.763	-1.81917	2.98922	0.0027969	0.0240702	yes
gene:Zm00001d014716	-	5:60301619-60307045	WT	smk10	OK	1.37373	8.33186	2.60054	-3.6608	0.000251433	0.00359351	yes
gene:Zm00001d014758	-	5:61807670-61809017	WT	smk10	OK	3.47951	0	-1.79769e+308	-1.79769e+308	0.000745146	0.00858983	yes
gene:Zm00001d014769	-	5:62502567-62505907	WT	smk10	OK	3.19131	0.0339403	-6.555	3.13413	0.00172364	0.016467	yes
gene:Zm00001d014774	-	5:62765406-62765844	WT	smk10	OK	17.2492	0	-1.79769e+308	-1.79769e+308	2.02811e-07	8.09229e-06	yes
gene:Zm00001d014816	-	5:64424632-64426235	WT	smk10	OK	0.112035	6.01223	5.74588	-3.19816	0.00138308	0.013961	yes
gene:Zm00001d014826	-	5:64619631-64621266	WT	smk10	OK	12.1646	0	-1.79769e+308	-1.79769e+308	2.24334e-15	3.28206e-13	yes
gene:Zm00001d014840	-	5:65058243-65059104	WT	smk10	OK	0.0960191	1373.27	13.8039	-5.16154	2.44931e-07	9.51656e-06	yes
gene:Zm00001d014865	-	5:66195491-66199149	WT	smk10	OK	24.1537	6.91468	-1.80451	2.95673	0.00310919	0.0260484	yes
gene:Zm00001d014867	-	5:66241451-66267159	WT	smk10	OK	16.9045	4.13708	-2.03072	3.34239	0.000830598	0.00935202	yes
gene:Zm00001d014887	-	5:67026170-67030023	WT	smk10	OK	125.177	11.3781	-3.45964	3.35044	0.000806828	0.00914958	yes
gene:Zm00001d014888	-	5:67030218-67031109	WT	smk10	OK	115.569	1.83131	-5.97973	5.10779	3.25943e-07	1.22041e-05	yes
gene:Zm00001d014914	A2	5:68025893-68027081	WT	smk10	OK	8.19541	0	-1.79769e+308	-1.79769e+308	9.76523e-12	9.68392e-10	yes
gene:Zm00001d014932	-	5:68934290-68934926	WT	smk10	OK	0.439118	229.207	9.02783	-5.92727	3.08018e-09	1.86233e-07	yes
gene:Zm00001d014946	-	5:69420805-69426955	WT	smk10	OK	131.939	29.0294	-2.18429	3.51346	0.000442318	0.00567589	yes
gene:Zm00001d014957	-	5:69975364-69978349	WT	smk10	OK	1273.15	217.284	-2.55075	3.01774	0.0025467	0.0224301	yes
gene:Zm00001d014965	-	5:70370352-70372492	WT	smk10	OK	0.678769	32.8127	5.59519	-6.84935	7.41873e-12	7.48219e-10	yes
gene:Zm00001d014970	-	5:70576572-70577620	WT	smk10	OK	0.151127	181.021	10.2262	-5.41645	6.07934e-08	2.71861e-06	yes
gene:Zm00001d014983	-	5:71063269-71067861	WT	smk10	OK	18.1262	133.948	2.88552	-3.22127	0.00127626	0.0131003	yes
gene:Zm00001d014996	-	5:71418218-71421473	WT	smk10	OK	0.0525617	3.36795	6.00172	-3.68491	0.000228782	0.00332064	yes
gene:Zm00001d015025	-	5:72691876-72694189	WT	smk10	OK	8.87889	0	-1.79769e+308	-1.79769e+308	2.88687e-19	5.51788e-17	yes
gene:Zm00001d015032	-	5:72787737-72794488	WT	smk10	OK	0.262248	6.63875	4.66191	-3.57021	0.000356695	0.00476552	yes
gene:Zm00001d015067	-	5:73985596-73987398	WT	smk10	OK	1.34385	0	-1.79769e+308	-1.79769e+308	0.000560745	0.00685062	yes
gene:Zm00001d015131	-	5:76704641-76709972	WT	smk10	OK	3.76904	25.0645	2.73338	-4.11909	3.80369e-05	0.000751886	yes
gene:Zm00001d015140	-	5:76863166-76863622	WT	smk10	OK	4.24214	0	-1.79769e+308	-1.79769e+308	0.00225326	0.0203756	yes
gene:Zm00001d015175	-	5:78399659-78402994	WT	smk10	OK	0.381437	6.84835	4.16624	-3.88329	0.000103051	0.00172608	yes
gene:Zm00001d015200	-	5:78979000-78987766	WT	smk10	OK	26.6825	3.27029	-3.02841	3.58167	0.000341407	0.0046159	yes
gene:Zm00001d015213	-	5:79757205-79759176	WT	smk10	OK	78.0701	11.7244	-2.73526	4.18829	2.81064e-05	0.00058027	yes
gene:Zm00001d015223	-	5:80021025-80021571	WT	smk10	OK	5.35201	0	-1.79769e+308	-1.79769e+308	0.00355351	0.0288727	yes
gene:Zm00001d015231	-	5:80210098-80215267	WT	smk10	OK	72.962	7.85651	-3.21518	4.70886	2.49103e-06	7.12181e-05	yes
gene:Zm00001d015239	-	5:80579816-80605889	WT	smk10	OK	1.00146	16.8894	4.07594	-3.49219	0.000479079	0.00607851	yes
gene:Zm00001d015297	-	5:83171319-83176276	WT	smk10	OK	1.32977	7.79779	2.55188	-2.69665	0.00700409	0.048285	yes
gene:Zm00001d015299	-	5:83250591-83254139	WT	smk10	OK	0.360657	4.08281	3.50086	-3.50625	0.000454472	0.00580429	yes
gene:Zm00001d015377	-	5:87067785-87070960	WT	smk10	OK	0.113426	3.67924	5.01959	-2.77592	0.00550453	0.0402043	yes
gene:Zm00001d015378	-	5:87171718-87173966	WT	smk10	OK	105.492	19.7767	-2.41526	3.82496	0.000130796	0.00208473	yes
gene:Zm00001d015381	-	5:87397070-87399754	WT	smk10	OK	6.9095	0.051937	-7.05567	3.44103	0.000579507	0.00704715	yes
gene:Zm00001d015385	-	5:87654864-87656030	WT	smk10	OK	0.427143	490.233	10.1645	-8.178	2.22045e-16	3.6802e-14	yes
gene:Zm00001d015412	-	5:89090289-89091195	WT	smk10	OK	8.68089	0.743378	-3.54568	3.03716	0.00238822	0.0212954	yes
gene:Zm00001d015432	-	5:89679328-89681002	WT	smk10	OK	1.27022	0.0784784	-4.01664	3.08394	0.00204278	0.0188023	yes
gene:Zm00001d015445	-	5:90487713-90498102	WT	smk10	OK	5.00321	0	-1.79769e+308	-1.79769e+308	4.61171e-05	0.000890083	yes
gene:Zm00001d015463	-	5:91733848-91735353	WT	smk10	OK	0.750608	39.0297	5.70037	-5.45468	4.90619e-08	2.27557e-06	yes
gene:Zm00001d015473	-	5:92107582-92115114	WT	smk10	OK	151.769	15.8449	-3.25979	2.83681	0.0045566	0.0347925	yes
gene:Zm00001d015485	-	5:93095265-93097731	WT	smk10	OK	1.89331	0	-1.79769e+308	-1.79769e+308	1.09849e-05	0.000260615	yes
gene:Zm00001d015517	-	5:95407021-95408341	WT	smk10	OK	1.19563	0	-1.79769e+308	-1.79769e+308	0.00312178	0.026117	yes
gene:Zm00001d015521	-	5:95621403-95625832	WT	smk10	OK	2.78146	39.1831	3.81632	-5.78621	7.19908e-09	4.04198e-07	yes
gene:Zm00001d015559	-	5:97471868-97474547	WT	smk10	OK	12.3904	0.925344	-3.74309	3.73185	0.000190082	0.00284775	yes
gene:Zm00001d015569	-	5:98404992-98412468	WT	smk10	OK	97.706	21.2415	-2.20156	3.0359	0.00239816	0.0213599	yes
gene:Zm00001d015592	-	5:100130719-100132782	WT	smk10	OK	0.0388794	13.9095	8.48285	-3.69469	0.000220151	0.00322684	yes
gene:Zm00001d015605	-	5:100769866-100773584	WT	smk10	OK	0.653216	7.08401	3.43893	-4.41388	1.01536e-05	0.000243572	yes
gene:Zm00001d015618	-	5:101493552-101498009	WT	smk10	OK	25.634	106.741	2.05799	-2.72527	0.0064248	0.0454957	yes
gene:Zm00001d015638	-	5:102525748-102528497	WT	smk10	OK	23.0237	4.30959	-2.4175	2.76439	0.005703	0.0413987	yes
gene:Zm00001d015690	-	5:107849569-107852169	WT	smk10	OK	2.54853	0	-1.79769e+308	-1.79769e+308	0.00151987	0.0149044	yes
gene:Zm00001d015746	-	5:115748851-115750963	WT	smk10	OK	2350.89	0.101872	-14.4942	6.553	5.6394e-11	4.7397e-09	yes
gene:Zm00001d015777	-	5:118463713-118464650	WT	smk10	OK	3.53389	27.0488	2.93623	-3.81553	0.000135889	0.00215576	yes
gene:Zm00001d015780	-	5:118856894-118861582	WT	smk10	OK	53.19	14.6493	-1.86033	2.71707	0.00658634	0.0462554	yes
gene:Zm00001d015791	-	5:120452481-120453852	WT	smk10	OK	11.4723	0.466479	-4.6202	4.03058	5.56389e-05	0.00103753	yes
gene:Zm00001d015798	-	5:121139510-121146584	WT	smk10	OK	0.115651	144.73	10.2894	-4.81896	1.44311e-06	4.4362e-05	yes
gene:Zm00001d015829	-	5:124544274-124549833	WT	smk10	OK	4.02	20.853	2.37499	-3.4866	0.000489205	0.00615509	yes
gene:Zm00001d015844	-	5:125776419-125805852	WT	smk10	OK	49.6749	3.52456	-3.817	4.26964	1.95791e-05	0.000424172	yes
gene:Zm00001d015866	-	5:127128982-127129584	WT	smk10	OK	16.0054	0	-1.79769e+308	-1.79769e+308	1.92555e-09	1.217e-07	yes
gene:Zm00001d015901	-	5:129970266-129970968	WT	smk10	OK	0.102572	213.798	11.0254	-4.70585	2.52808e-06	7.21903e-05	yes
gene:Zm00001d015905	-	5:130027453-130030346	WT	smk10	OK	11.4841	40.2267	1.80851	-2.81529	0.00487328	0.0366439	yes
gene:Zm00001d015912	-	5:130787029-130789864	WT	smk10	OK	218.518	4.90488	-5.47739	5.79143	6.97888e-09	3.96658e-07	yes
gene:Zm00001d015921	-	5:131469615-131471554	WT	smk10	OK	5.89195	0.30058	-4.29293	3.53142	0.000413341	0.00537388	yes
gene:Zm00001d015929	-	5:132181097-132195639	WT	smk10	OK	0.995219	9.23407	3.21388	-4.43486	9.21329e-06	0.000222141	yes
gene:Zm00001d015956	-	5:134163806-134172264	WT	smk10	OK	14.7903	53.7905	1.8627	-2.94496	0.00323	0.0268141	yes
gene:Zm00001d015961	-	5:134439008-134443657	WT	smk10	OK	5.3303	0.0239239	-7.79962	3.23286	0.00122558	0.012679	yes
gene:Zm00001d015963	-	5:134455334-134457795	WT	smk10	OK	4.49013	0.372343	-3.59205	2.93073	0.00338171	0.0278009	yes
gene:Zm00001d015971	-	5:135066141-135071626	WT	smk10	OK	26.1307	6.73747	-1.95546	2.81945	0.00481066	0.0362998	yes
gene:Zm00001d015986	-	5:136921861-136930137	WT	smk10	OK	0.29571	9.34757	4.98234	-3.46587	0.000528514	0.00654458	yes
gene:Zm00001d015997	-	5:138120816-138130706	WT	smk10	OK	44.7501	10.3627	-2.11049	2.96906	0.00298717	0.0252398	yes
gene:Zm00001d016052	-	5:141693513-141695426	WT	smk10	OK	4.53673	0.642856	-2.81909	2.68631	0.0072245	0.0494592	yes
gene:Zm00001d016072	-	5:142984197-142988371	WT	smk10	OK	5.29375	28.0281	2.40451	-3.36435	0.000767246	0.00879753	yes
gene:Zm00001d016082	-	5:143463524-143465976	WT	smk10	OK	7.17732	1.30474	-2.45968	2.78185	0.00540503	0.0396855	yes
gene:Zm00001d016085	-	5:143792778-143793264	WT	smk10	OK	36.8199	0.768894	-5.58156	3.98218	6.82861e-05	0.00122703	yes
gene:Zm00001d016091	-	5:144132626-144133823	WT	smk10	OK	3.32149	0.227942	-3.86509	2.79381	0.00520905	0.038557	yes
gene:Zm00001d016098	-	5:144501075-144502820	WT	smk10	OK	5.5	0.0742279	-6.21133	2.98179	0.00286573	0.0244583	yes
gene:Zm00001d016100	-	5:144538822-144547116	WT	smk10	OK	3.60905	32.6964	3.17944	-5.09325	3.51986e-07	1.3031e-05	yes
gene:Zm00001d016101	-	5:144566386-144572445	WT	smk10	OK	1.15798	0	-1.79769e+308	-1.79769e+308	0.00425101	0.0331425	yes
gene:Zm00001d016134	-	5:146042172-146043738	WT	smk10	OK	1.2237	115.173	6.5564	-7.83237	4.88498e-15	6.93287e-13	yes
gene:Zm00001d016155	-	5:147482561-147503560	WT	smk10	OK	0.501674	4.82213	3.26485	-4.60294	4.1656e-06	0.000111432	yes
gene:Zm00001d016159	-	5:147676756-147678890	WT	smk10	OK	51.1163	8.65009	-2.563	3.29578	0.000981492	0.0106561	yes
gene:Zm00001d016174	-	5:148426446-148433921	WT	smk10	OK	6.78241	0	-1.79769e+308	-1.79769e+308	5.43965e-12	5.58118e-10	yes
gene:Zm00001d016182	-	5:148940278-148942010	WT	smk10	OK	22.6635	1.57963	-3.84271	2.77463	0.00552639	0.0403267	yes
gene:Zm00001d016198	-	5:150300975-150305724	WT	smk10	OK	399.97	24.4044	-4.03468	5.91597	3.29918e-09	1.97959e-07	yes
gene:Zm00001d016237	NIP1-1	5:151835825-151838198	WT	smk10	OK	22.9557	91.0804	1.98829	-3.25248	0.00114404	0.0120564	yes
gene:Zm00001d016276	-	5:155336753-155338487	WT	smk10	OK	110.569	27.7186	-1.99602	2.96988	0.00297913	0.0251885	yes
gene:Zm00001d016291	-	5:155864291-155865206	WT	smk10	OK	11.9209	0	-1.79769e+308	-1.79769e+308	7.64744e-16	1.19245e-13	yes
gene:Zm00001d016301	-	5:156275280-156276773	WT	smk10	OK	0.146224	6.99354	5.57977	-3.48737	0.000487793	0.00615509	yes
gene:Zm00001d016305	-	5:156480112-156483789	WT	smk10	OK	34.9933	9.10313	-1.94265	2.81345	0.00490125	0.036768	yes
gene:Zm00001d016308	-	5:156567651-156572617	WT	smk10	OK	2.40634	14.7271	2.61357	-3.2664	0.00108925	0.0115976	yes
gene:Zm00001d016322	-	5:157111016-157120204	WT	smk10	OK	0.17205	12.9573	6.23479	-5.02612	5.00507e-07	1.76525e-05	yes
gene:Zm00001d016351	-	5:158826370-158834671	WT	smk10	OK	21.0963	0.130911	-7.33226	5.78782	7.13079e-09	4.02137e-07	yes
gene:Zm00001d016394	-	5:160678197-160679517	WT	smk10	OK	127.854	6.90749	-4.2102	5.18664	2.14118e-07	8.47214e-06	yes
gene:Zm00001d016459	-	5:163059295-163070333	WT	smk10	OK	108.328	2.23246	-5.60063	5.46848	4.53906e-08	2.11772e-06	yes
gene:Zm00001d016460	-	5:163090195-163091701	WT	smk10	OK	74.0604	0.407729	-7.50495	6.55331	5.62768e-11	4.7397e-09	yes
gene:Zm00001d016469	-	5:163446992-163452058	WT	smk10	OK	661.723	152.514	-2.11729	3.06816	0.00215384	0.019649	yes
gene:Zm00001d016505	-	5:165226703-165228471	WT	smk10	OK	229.335	0.0349773	-12.6788	4.31446	1.59997e-05	0.000359439	yes
gene:Zm00001d016512	-	5:165505917-165523557	WT	smk10	OK	5.41687	19.3169	1.83433	-2.77723	0.00548248	0.0400948	yes
gene:Zm00001d016521	-	5:166098850-166107045	WT	smk10	OK	1.31886	4.97422	1.91518	-3.01325	0.00258469	0.0226972	yes
gene:Zm00001d016542	-	5:166721022-166723781	WT	smk10	OK	11.7235	76.3937	2.70405	-3.87512	0.000106573	0.00177256	yes
gene:Zm00001d016545	-	5:166781253-166787718	WT	smk10	OK	3.82014	0	-1.79769e+308	-1.79769e+308	3.37528e-05	0.000679672	yes
gene:Zm00001d016549	-	5:167009620-167011782	WT	smk10	OK	166.986	47.337	-1.81869	3.01176	0.00259737	0.0227748	yes
gene:Zm00001d016550	-	5:167011836-167016682	WT	smk10	OK	5.07336	25.8363	2.34839	-3.47821	0.000504768	0.00631691	yes
gene:Zm00001d016565	-	5:167738988-167739564	WT	smk10	OK	9.32329	0.268722	-5.11665	2.83878	0.00452866	0.0346238	yes
gene:Zm00001d016567	-	5:167775160-167775370	WT	smk10	OK	495.483	9.74652	-5.6678	3.01464	0.00257288	0.0226186	yes
gene:Zm00001d016568	-	5:167817323-167817819	WT	smk10	OK	218.193	0.799556	-8.09219	6.02603	1.68039e-09	1.0764e-07	yes
gene:Zm00001d016572	ALS1	5:167860551-167862743	WT	smk10	OK	234.344	17.5503	-3.73906	6.40134	1.54023e-10	1.18523e-08	yes
gene:Zm00001d016601	-	5:169533605-169538843	WT	smk10	OK	0.208025	11.1119	5.73921	-3.67377	0.000238996	0.00344762	yes
gene:Zm00001d016651	-	5:171267920-171268872	WT	smk10	OK	3.30335	0	-1.79769e+308	-1.79769e+308	0.000629202	0.00755457	yes
gene:Zm00001d016664	-	5:171903270-171908275	WT	smk10	OK	4.81436	23.1337	2.26458	-3.39532	0.000685487	0.00807491	yes
gene:Zm00001d016684	-	5:172412994-172430415	WT	smk10	OK	561.836	33.3215	-4.07562	2.83599	0.00456833	0.0348422	yes
gene:Zm00001d016723	-	5:174196061-174196472	WT	smk10	OK	223.347	12.2797	-4.18494	4.29747	1.72755e-05	0.000382303	yes
gene:Zm00001d016736	-	5:174721845-174726025	WT	smk10	OK	10.4147	34.0888	1.71067	-2.82706	0.00469775	0.0355912	yes
gene:Zm00001d016741	-	5:174747157-174747697	WT	smk10	OK	34.1896	1.59677	-4.42033	3.837	0.000124546	0.00200807	yes
gene:Zm00001d016746	-	5:174850225-174861230	WT	smk10	OK	21.085	1.05625	-4.31919	3.00282	0.00267494	0.023223	yes
gene:Zm00001d016765	-	5:175250081-175253741	WT	smk10	OK	12.5587	2.86942	-2.12986	2.82716	0.00469634	0.0355912	yes
gene:Zm00001d016788	-	5:175993851-175994415	WT	smk10	OK	0.482487	22.0976	5.51726	-3.35475	0.000794358	0.00902977	yes
gene:Zm00001d016794	-	5:176114179-176118828	WT	smk10	OK	0.0493393	118.024	11.2241	-6.07231	1.26087e-09	8.23248e-08	yes
gene:Zm00001d016802	-	5:176496324-176501360	WT	smk10	OK	0.565335	17.0386	4.91356	-5.00274	5.65211e-07	1.96423e-05	yes
gene:Zm00001d016811	-	5:176930371-176936129	WT	smk10	OK	77.8613	0.809555	-6.58763	4.4724	7.73455e-06	0.000189965	yes
gene:Zm00001d016826	-	5:177539020-177540697	WT	smk10	OK	2.2	26.5952	3.59559	-5.12102	3.03893e-07	1.1469e-05	yes
gene:Zm00001d016841	-	5:178195937-178198322	WT	smk10	OK	7.23595	0.318348	-4.5065	3.51674	0.000436879	0.00562132	yes
gene:Zm00001d016854	-	5:178387671-178394346	WT	smk10	OK	1.30595	17.017	3.7038	-4.60819	4.06196e-06	0.000109152	yes
gene:Zm00001d016860	-	5:178504959-178508727	WT	smk10	OK	15.288	2.90769	-2.39446	2.701	0.00691312	0.0478388	yes
gene:Zm00001d016873	-	5:178968179-178971530	WT	smk10	OK	21.3702	5.38798	-1.98778	2.75081	0.0059448	0.042774	yes
gene:Zm00001d016877	-	5:179230688-179233975	WT	smk10	OK	9.59287	0.746372	-3.684	3.46055	0.000539064	0.00663362	yes
gene:Zm00001d016893	-	5:179479277-179480567	WT	smk10	OK	0.296956	9.59402	5.01382	-3.68585	0.000227942	0.00331439	yes
gene:Zm00001d016895	-	5:179608069-179609074	WT	smk10	OK	232.575	41.3313	-2.49239	3.98355	6.78944e-05	0.00122251	yes
gene:Zm00001d016898	-	5:179623714-179628079	WT	smk10	OK	0.664634	7.15205	3.42773	-4.28426	1.83344e-05	0.000400133	yes
gene:Zm00001d016902	-	5:179645060-179649671	WT	smk10	OK	6.25469	76.7223	3.61664	-2.73098	0.00631471	0.0448771	yes
gene:Zm00001d016913	-	5:179726042-179730551	WT	smk10	OK	1.24202	0	-1.79769e+308	-1.79769e+308	0.00178431	0.0169499	yes
gene:Zm00001d016921	-	5:180064516-180065648	WT	smk10	OK	0.158917	17.5882	6.79019	-3.70783	0.000209046	0.00308314	yes
gene:Zm00001d016922	-	5:180066186-180076054	WT	smk10	OK	21.1584	0.193887	-6.76987	5.29166	1.2121e-07	5.13917e-06	yes
gene:Zm00001d016926	-	5:180147978-180158599	WT	smk10	OK	1.82071	27.1264	3.89713	-4.82201	1.42119e-06	4.3802e-05	yes
gene:Zm00001d016934	-	5:180382946-180384955	WT	smk10	OK	102.333	2.56233	-5.31968	3.26344	0.0011007	0.0116849	yes
gene:Zm00001d016998	-	5:182322242-182328409	WT	smk10	OK	1.55883	12.6836	3.02443	-4.41355	1.01691e-05	0.000243698	yes
gene:Zm00001d017028	-	5:183114966-183116706	WT	smk10	OK	5.12172	0.0296907	-7.43047	3.62707	0.000286652	0.00399879	yes
gene:Zm00001d017030	-	5:183181316-183184853	WT	smk10	OK	26.9595	4.78834	-2.4932	3.10025	0.00193357	0.0179715	yes
gene:Zm00001d017069	-	5:184380954-184383871	WT	smk10	OK	0.189886	2.8055	3.88505	-3.02492	0.00248695	0.0219773	yes
gene:Zm00001d017071	-	5:184385750-184388156	WT	smk10	OK	2.45721	27.3969	3.47892	-2.95203	0.00315695	0.0263646	yes
gene:Zm00001d017077	-	5:184494218-184496209	WT	smk10	OK	2.29941	57.068	4.63335	-6.45906	1.05353e-10	8.43572e-09	yes
gene:Zm00001d017079	-	5:184659750-184662560	WT	smk10	OK	0.558755	5.93797	3.40968	-3.76306	0.000167847	0.00256488	yes
gene:Zm00001d017121	-	5:186104975-186109690	WT	smk10	OK	961.689	43.6424	-4.46177	5.10059	3.38591e-07	1.25783e-05	yes
gene:Zm00001d017129	-	5:186410704-186413913	WT	smk10	OK	8.38623	0.035195	-7.89651	4.87639	1.08044e-06	3.46047e-05	yes
gene:Zm00001d017141	-	5:186720983-186723755	WT	smk10	OK	115.872	15.3252	-2.91856	4.39453	1.11012e-05	0.000262585	yes
gene:Zm00001d017146	-	5:186848204-186851779	WT	smk10	OK	24.1276	3.39229	-2.83035	3.40165	0.000669797	0.00793346	yes
gene:Zm00001d017147	-	5:187053601-187054914	WT	smk10	OK	6.18392	188.174	4.9274	-6.7522	1.45617e-11	1.40868e-09	yes
gene:Zm00001d017152	-	5:187133408-187134532	WT	smk10	OK	6.43835	26.5625	2.04463	-3.03086	0.00243862	0.0216552	yes
gene:Zm00001d017166	-	5:187570388-187600485	WT	smk10	OK	1.44915	5.14873	1.82901	-2.8431	0.00446776	0.0343465	yes
gene:Zm00001d017167	-	5:187781966-187787211	WT	smk10	OK	0.881595	6.7125	2.92866	-3.33415	0.000855611	0.00957452	yes
gene:Zm00001d017168	-	5:187805176-187809851	WT	smk10	OK	167.467	9.34768	-4.16312	3.85617	0.00011518	0.00189081	yes
gene:Zm00001d017169	-	5:187812082-187813505	WT	smk10	OK	111.119	26.4969	-2.06821	3.24701	0.00116623	0.0122359	yes
gene:Zm00001d017176	-	5:188032922-188034708	WT	smk10	OK	7.59701	24.5731	1.69357	-2.71637	0.00660024	0.0463366	yes
gene:Zm00001d017179	-	5:188141860-188144082	WT	smk10	OK	0.436431	10.2764	4.55744	-4.48415	7.32062e-06	0.000181691	yes
gene:Zm00001d017181	-	5:188161344-188173644	WT	smk10	OK	3.14189	0	-1.79769e+308	-1.79769e+308	1.96321e-05	0.000424933	yes
gene:Zm00001d017195	-	5:188612310-188613678	WT	smk10	OK	0.132494	6.21546	5.55186	-3.14595	0.00165549	0.0159176	yes
gene:Zm00001d017199	-	5:188679378-188680432	WT	smk10	OK	1.39476	69.5968	5.64093	-7.00853	2.4083e-12	2.57113e-10	yes
gene:Zm00001d017202	-	5:188703490-188705717	WT	smk10	OK	0.147656	25.6763	7.44205	-5.86115	4.59672e-09	2.71012e-07	yes
gene:Zm00001d017204	-	5:188797630-188801896	WT	smk10	OK	119.571	2.80895	-5.41169	4.03241	5.52081e-05	0.00103188	yes
gene:Zm00001d017242	-	5:190095832-190099391	WT	smk10	OK	103.462	19.4464	-2.41152	3.72961	0.000191774	0.00287128	yes
gene:Zm00001d017270	-	5:191243683-191245128	WT	smk10	OK	20.7701	3.69322	-2.49156	2.87464	0.00404487	0.0319239	yes
gene:Zm00001d017279	-	5:191539071-191541219	WT	smk10	OK	0.322571	3.28401	3.34777	-3.07857	0.00207996	0.0190779	yes
gene:Zm00001d017280	-	5:191573772-191578115	WT	smk10	OK	18.236	0	-1.79769e+308	-1.79769e+308	5.36344e-34	1.58899e-31	yes
gene:Zm00001d017285	-	5:191699397-191700455	WT	smk10	OK	19.0445	159.296	3.06426	-3.32973	0.000869288	0.00968773	yes
gene:Zm00001d017286	-	5:191705804-191706854	WT	smk10	OK	212.468	0.139986	-10.5677	6.70288	2.04357e-11	1.92966e-09	yes
gene:Zm00001d017288	PIP2-4	5:191817118-191819914	WT	smk10	OK	0.294337	42.5832	7.17667	-5.87957	4.11344e-09	2.43732e-07	yes
gene:Zm00001d017306	-	5:192243405-192247186	WT	smk10	OK	0.934244	0	-1.79769e+308	-1.79769e+308	0.00416235	0.0325906	yes
gene:Zm00001d017333	-	5:193207953-193209838	WT	smk10	OK	0.528713	5.56287	3.39527	-2.98496	0.00283612	0.0242919	yes
gene:Zm00001d017334	-	5:193209945-193222922	WT	smk10	OK	18.3547	0.0243877	-9.55578	5.67538	1.38381e-08	7.3209e-07	yes
gene:Zm00001d017365	-	5:193679954-193683433	WT	smk10	OK	0.421537	4.4686	3.40609	-3.10616	0.00189537	0.0177138	yes
gene:Zm00001d017377	-	5:193862001-193866500	WT	smk10	OK	5.59358	0.563438	-3.31144	2.96509	0.00302599	0.0255228	yes
gene:Zm00001d017380	-	5:193887163-193890043	WT	smk10	OK	3.08845	0.00984091	-8.29388	3.44584	0.000569291	0.00693715	yes
gene:Zm00001d017381	-	5:193892300-193893913	WT	smk10	OK	0.150576	5.61629	5.22106	-3.21032	0.00132585	0.0134751	yes
gene:Zm00001d017399	-	5:194914730-194921330	WT	smk10	OK	2.52545	0.259971	-3.28012	3.0256	0.00248141	0.0219366	yes
gene:Zm00001d017423	-	5:195641812-195645583	WT	smk10	OK	1.79941	7.98466	2.14971	-2.87707	0.00401392	0.0317485	yes
gene:Zm00001d017425	-	5:195722802-195723646	WT	smk10	OK	11.2612	0.75181	-3.90486	3.15177	0.00162283	0.0156479	yes
gene:Zm00001d017438	-	5:195879300-195880041	WT	smk10	OK	15.6214	0.0895916	-7.44594	3.63382	0.000279251	0.00392558	yes
gene:Zm00001d017454	-	5:196309359-196310577	WT	smk10	OK	7.04068	0.203418	-5.1132	3.80724	0.000140528	0.002216	yes
gene:Zm00001d017467	-	5:196750196-196753865	WT	smk10	OK	208.762	61.3171	-1.7675	2.93029	0.00338642	0.0278203	yes
gene:Zm00001d017470	-	5:196852394-196857257	WT	smk10	OK	3.99739	88.0951	4.46193	-5.75932	8.44541e-09	4.65499e-07	yes
gene:Zm00001d017477	-	5:197146883-197147717	WT	smk10	OK	1.85506	0	-1.79769e+308	-1.79769e+308	0.0056476	0.0410972	yes
gene:Zm00001d017487	-	5:197362481-197368813	WT	smk10	OK	4.45662	0	-1.79769e+308	-1.79769e+308	1.51999e-08	7.88298e-07	yes
gene:Zm00001d017493	-	5:197521764-197523503	WT	smk10	OK	82.6409	7.31555	-3.49782	4.48199	7.39489e-06	0.000182759	yes
gene:Zm00001d017495	-	5:197539627-197541548	WT	smk10	OK	15.0961	0.963472	-3.96979	3.14753	0.00164657	0.0158382	yes
gene:Zm00001d017505	-	5:197812929-197823385	WT	smk10	OK	28.1334	1.85283	-3.92448	3.5174	0.000435797	0.00561044	yes
gene:Zm00001d017516	-	5:198490144-198492974	WT	smk10	OK	0.650702	24.262	5.22056	-4.60088	4.20711e-06	0.000112413	yes
gene:Zm00001d017528	-	5:198865921-198867526	WT	smk10	OK	11.5666	48.5929	2.07078	-3.47151	0.000517539	0.00643229	yes
gene:Zm00001d017539	-	5:199057190-199061399	WT	smk10	OK	21.3268	1.54899	-3.78327	3.87588	0.000106239	0.0017692	yes
gene:Zm00001d017545	-	5:199136709-199144529	WT	smk10	OK	51.7546	1.22535	-5.40041	4.61597	3.9126e-06	0.000105618	yes
gene:Zm00001d017560	-	5:199613953-199621606	WT	smk10	OK	52.3617	4.41085	-3.56938	4.33887	1.43214e-05	0.000326377	yes
gene:Zm00001d017584	-	5:200700838-200710960	WT	smk10	OK	10.9173	44.457	2.02579	-3.31347	0.000921467	0.0101722	yes
gene:Zm00001d017598	-	5:201224243-201226626	WT	smk10	OK	0.0288802	25.7891	9.80246	-4.21041	2.54903e-05	0.000532287	yes
gene:Zm00001d017611	-	5:201589285-201591205	WT	smk10	OK	0.350499	4.71125	3.74863	-3.4326	0.000597833	0.00722184	yes
gene:Zm00001d017621	-	5:201994340-201995299	WT	smk10	OK	2.46608	15.093	2.61359	-2.99326	0.00276012	0.0237882	yes
gene:Zm00001d017700	-	5:204553719-204562336	WT	smk10	OK	1.18069	12.3931	3.39184	-3.58888	0.000332101	0.00451068	yes
gene:Zm00001d017728	-	5:205371598-205377633	WT	smk10	OK	3.08803	0.21581	-3.83885	3.15369	0.00161219	0.015558	yes
gene:Zm00001d017746	-	5:205825585-205829216	WT	smk10	OK	3.43101	73.6336	4.42366	-6.44196	1.1794e-10	9.34882e-09	yes
gene:Zm00001d017770	-	5:206299495-206304043	WT	smk10	OK	0.423305	31.2299	6.20508	-5.53792	3.06079e-08	1.48961e-06	yes
gene:Zm00001d017773	-	5:206380932-206384191	WT	smk10	OK	23.3696	6.16533	-1.92238	2.86029	0.00423252	0.0330092	yes
gene:Zm00001d017807	-	5:207375637-207378185	WT	smk10	OK	2.09546	0.0693411	-4.91741	2.82191	0.00477378	0.0360487	yes
gene:Zm00001d017838	-	5:208358405-208359206	WT	smk10	OK	15.2113	0	-1.79769e+308	-1.79769e+308	1.11636e-12	1.2364e-10	yes
gene:Zm00001d017840	-	5:208461205-208462369	WT	smk10	OK	308.794	84.3623	-1.87197	3.16151	0.00156951	0.0152642	yes
gene:Zm00001d017864	-	5:209118986-209121465	WT	smk10	OK	2.13067	0.139698	-3.93092	3.00627	0.00264473	0.0230282	yes
gene:Zm00001d017866	-	5:209132504-209139911	WT	smk10	OK	1.19346	0.0379561	-4.97467	2.77895	0.00545347	0.0399668	yes
gene:Zm00001d017869	-	5:209156903-209161914	WT	smk10	OK	2.96052	33.0189	3.47937	-5.09301	3.52428e-07	1.3031e-05	yes
gene:Zm00001d017898	-	5:209724571-209725408	WT	smk10	OK	2.03416	0	-1.79769e+308	-1.79769e+308	0.00247157	0.0218659	yes
gene:Zm00001d017899	-	5:209742537-209743296	WT	smk10	OK	19.3979	0	-1.79769e+308	-1.79769e+308	1.37508e-13	1.68864e-11	yes
gene:Zm00001d017900	-	5:209782488-209783391	WT	smk10	OK	0.684818	18.0055	4.71658	-4.2421	2.21438e-05	0.000471971	yes
gene:Zm00001d017941	-	5:210498172-210500108	WT	smk10	OK	3.66855	22.8183	2.63691	-3.8398	0.000123136	0.00199212	yes
gene:Zm00001d017949	-	5:210674349-210677138	WT	smk10	OK	3.0428	0.0158874	-7.58137	3.1373	0.00170509	0.0163415	yes
gene:Zm00001d017961	-	5:210933743-210939753	WT	smk10	OK	21.6711	3.34233	-2.69685	3.52941	0.000416495	0.00539712	yes
gene:Zm00001d017968	-	5:211000352-211000697	WT	smk10	OK	9.75671	0	-1.79769e+308	-1.79769e+308	0.00148554	0.0146764	yes
gene:Zm00001d017982	-	5:211334502-211343257	WT	smk10	OK	0.209344	1.66167	2.98868	-3.33234	0.000861193	0.0096223	yes
gene:Zm00001d018003	-	5:211742128-211742884	WT	smk10	OK	1.49401	0	-1.79769e+308	-1.79769e+308	0.00658468	0.0462554	yes
gene:Zm00001d018010	-	5:211974049-211974897	WT	smk10	OK	9.71564	0	-1.79769e+308	-1.79769e+308	4.26056e-08	1.9996e-06	yes
gene:Zm00001d018011	-	5:211975628-211984184	WT	smk10	OK	0.769576	15.0325	4.28787	-5.39963	6.67787e-08	2.95836e-06	yes
gene:Zm00001d018024	-	5:212254261-212257744	WT	smk10	OK	3.10234	15.6485	2.3346	-3.45901	0.000542169	0.00665455	yes
gene:Zm00001d018029	-	5:212390086-212391404	WT	smk10	OK	5.40282	0	-1.79769e+308	-1.79769e+308	5.92887e-06	0.000151423	yes
gene:Zm00001d018030	-	5:212391758-212393282	WT	smk10	OK	0.42271	69.3082	7.35722	-5.96159	2.49789e-09	1.53375e-07	yes
gene:Zm00001d018034	-	5:212543655-212546035	WT	smk10	OK	10.2079	90.7008	3.15143	-4.74521	2.08287e-06	6.10211e-05	yes
gene:Zm00001d018046	-	5:212798585-212804962	WT	smk10	OK	3.83454	0	-1.79769e+308	-1.79769e+308	1.97475e-09	1.23819e-07	yes
gene:Zm00001d018056	-	5:213279675-213281098	WT	smk10	OK	13.9289	46.8579	1.75021	-2.8568	0.00427935	0.0332759	yes
gene:Zm00001d018059	-	5:213450455-213456337	WT	smk10	OK	1.54455	0.0780455	-4.30673	3.81959	0.000133675	0.00212348	yes
gene:Zm00001d018077	-	5:213824474-213826162	WT	smk10	OK	0.716702	16.6796	4.54057	-3.92747	8.58457e-05	0.00148411	yes
gene:Zm00001d018086	-	5:213976675-213977392	WT	smk10	OK	30.2701	5.08121	-2.57465	2.81511	0.00487599	0.0366498	yes
gene:Zm00001d018087	-	5:213984417-213985413	WT	smk10	OK	43.2963	3.80089	-3.50984	3.46921	0.000521987	0.00647728	yes
gene:Zm00001d018093	-	5:214080738-214082961	WT	smk10	OK	0.157572	18.722	6.89258	-5.38593	7.20693e-08	3.16904e-06	yes
gene:Zm00001d018104	-	5:214355540-214357266	WT	smk10	OK	1.93075	0.114121	-4.08053	2.88814	0.00387527	0.0308836	yes
gene:Zm00001d018107	-	5:214474685-214475630	WT	smk10	OK	22.4783	70.7792	1.65479	-2.73738	0.00619309	0.0441584	yes
gene:Zm00001d018118	-	5:214686690-214687533	WT	smk10	OK	4.226	0.202568	-4.38281	2.70563	0.00681741	0.0473562	yes
gene:Zm00001d018119	-	5:214694031-214695978	WT	smk10	OK	16.1206	0.506589	-4.99194	3.78646	0.00015281	0.00237181	yes
gene:Zm00001d018130	-	5:214939175-214944676	WT	smk10	OK	1.6453	10.7152	2.70324	-2.79239	0.00523207	0.0387154	yes
gene:Zm00001d018147	-	5:215514650-215519823	WT	smk10	OK	46.5397	12.8547	-1.85617	3.17157	0.00151616	0.0148921	yes
gene:Zm00001d018157	-	5:215693590-215695288	WT	smk10	OK	0.0498795	3.8961	6.28744	-2.71841	0.00655974	0.0462028	yes
gene:Zm00001d018159	-	5:215718400-215720596	WT	smk10	OK	9.76986	44.7523	2.19555	-3.61885	0.000295919	0.0041015	yes
gene:Zm00001d018177	-	5:215858945-215860240	WT	smk10	OK	45.4839	5.49189	-3.04998	3.7439	0.000181187	0.00273698	yes
gene:Zm00001d018181	-	5:215925492-215926588	WT	smk10	OK	0.0631166	7.98663	6.98342	-2.758	0.00581556	0.041988	yes
gene:Zm00001d018184	-	5:215975575-215976694	WT	smk10	OK	0.33074	54.5963	7.36696	-5.73578	9.70649e-09	5.29814e-07	yes
gene:Zm00001d018191	-	5:216112774-216113527	WT	smk10	OK	20.3139	0.21868	-6.53751	3.8085	0.000139815	0.00220917	yes
gene:Zm00001d018197	-	5:216311488-216316556	WT	smk10	OK	14.8021	52.0299	1.81354	-2.99133	0.00277769	0.0239223	yes
gene:Zm00001d018201	-	5:216450123-216453807	WT	smk10	OK	2.31028	0	-1.79769e+308	-1.79769e+308	9.86455e-06	0.000237119	yes
gene:Zm00001d018207	-	5:216597824-216606598	WT	smk10	OK	2.63837	13.7872	2.38561	-3.50106	0.000463406	0.00589543	yes
gene:Zm00001d018211	-	5:216633701-216636170	WT	smk10	OK	23.2981	153.678	2.72163	-4.13623	3.53059e-05	0.000704959	yes
gene:Zm00001d018214	-	5:216733538-216735329	WT	smk10	OK	43.9013	12.7411	-1.78477	2.69735	0.00698928	0.0482194	yes
gene:Zm00001d018247	-	5:217371257-217372112	WT	smk10	OK	0.704338	10.0932	3.84097	-2.81504	0.00487715	0.0366498	yes
gene:Zm00001d018254	-	5:217440262-217440881	WT	smk10	OK	8.21135	0	-1.79769e+308	-1.79769e+308	2.68322e-05	0.000556873	yes
gene:Zm00001d018257	-	5:217516472-217524451	WT	smk10	OK	11.168	0.0368799	-8.24232	2.85316	0.0043287	0.0335605	yes
gene:Zm00001d018282	-	5:217871640-217873992	WT	smk10	OK	7.53364	86.2907	3.51779	-5.17544	2.2737e-07	8.93682e-06	yes
gene:Zm00001d018297	-	5:218088746-218093599	WT	smk10	OK	6.35212	70.7816	3.47806	-4.32395	1.53259e-05	0.000346933	yes
gene:Zm00001d018298	-	5:218096888-218097874	WT	smk10	OK	23.9457	106.368	2.15123	-3.48925	0.00048437	0.00612269	yes
gene:Zm00001d018325	-	5:218485326-218489189	WT	smk10	OK	1.55916	7.59064	2.28345	-3.04046	0.0023622	0.0211429	yes
gene:Zm00001d018326	-	5:218492797-218493868	WT	smk10	OK	16.8877	2.38749	-2.82241	2.92333	0.00346314	0.0283229	yes
gene:Zm00001d018336	-	5:218712052-218717522	WT	smk10	OK	2.06961	21.0774	3.34827	-4.35063	1.35744e-05	0.000312054	yes
gene:Zm00001d018349	-	5:219001908-219011521	WT	smk10	OK	47.0325	11.1722	-2.07374	2.9222	0.00347572	0.0283964	yes
gene:Zm00001d018384	-	5:219713467-219718521	WT	smk10	OK	2.57993	12.4238	2.26771	-3.04407	0.00233399	0.0209458	yes
gene:Zm00001d018432	-	5:220722064-220725258	WT	smk10	OK	23.0023	6.01332	-1.93554	2.98112	0.00287196	0.0245027	yes
gene:Zm00001d018435	-	5:220828386-220830479	WT	smk10	OK	4.26796	0.126016	-5.08187	3.17831	0.00148139	0.0146537	yes
gene:Zm00001d018455	-	5:221156568-221157963	WT	smk10	OK	2.28894	0.0628583	-5.18643	2.98891	0.00279978	0.0240862	yes
gene:Zm00001d018459	-	5:221176541-221177152	WT	smk10	OK	335.091	0	-1.79769e+308	-1.79769e+308	5.75423e-56	0	yes
gene:Zm00001d018461	-	5:221213921-221215452	WT	smk10	OK	30.1655	132.97	2.14013	-3.27983	0.00103871	0.0111801	yes
gene:Zm00001d018464	-	5:221328024-221335180	WT	smk10	OK	1.18236	11.7012	3.30692	-3.21199	0.00131818	0.0134202	yes
gene:Zm00001d018465	-	5:221328024-221335180	WT	smk10	OK	1.09062	0	-1.79769e+308	-1.79769e+308	0.000933145	0.0102581	yes
gene:Zm00001d018466	-	5:221335366-221341417	WT	smk10	OK	34.4321	6.99377	-2.29961	3.5324	0.000411806	0.00535687	yes
gene:Zm00001d018473	-	5:221415303-221418321	WT	smk10	OK	1.40789	0.0613552	-4.52021	3.03692	0.00239012	0.0213043	yes
gene:Zm00001d018478	-	5:221516601-221518161	WT	smk10	OK	16.0009	1.34614	-3.57126	3.56381	0.000365514	0.00485597	yes
gene:Zm00001d018571	-	5:223499068-223500207	WT	smk10	OK	6.00769	54.247	3.17466	-3.33955	0.000839152	0.00942147	yes
gene:Zm00001d018575	-	5:223580875-223594048	WT	smk10	OK	0.92597	8.40819	3.18276	-3.0203	0.00252527	0.0222744	yes
gene:Zm00001d018604	-	7:627881-630942	WT	smk10	OK	7.74699	0	-1.79769e+308	-1.79769e+308	2.0669e-07	8.20561e-06	yes
gene:Zm00001d018624	-	7:1247291-1253741	WT	smk10	OK	1.76027	0.231994	-2.92363	2.72647	0.00640153	0.045358	yes
gene:Zm00001d018629	-	7:1372026-1372659	WT	smk10	OK	15.663	62.4543	1.99544	-3.00481	0.00265743	0.0231133	yes
gene:Zm00001d018634	-	7:1391300-1395097	WT	smk10	OK	27.6932	7.347	-1.9143	2.83733	0.00454928	0.0347478	yes
gene:Zm00001d018641	-	7:1462743-1464165	WT	smk10	OK	100.818	11.7695	-3.09864	4.60386	4.1474e-06	0.000111071	yes
gene:Zm00001d018718	-	7:3073741-3077525	WT	smk10	OK	26.595	3.20518	-3.05268	3.55868	0.000372722	0.00492413	yes
gene:Zm00001d018727	-	7:3152512-3153505	WT	smk10	OK	153.49	0.4329	-8.4699	6.66836	2.5868e-11	2.35389e-09	yes
gene:Zm00001d018752	-	7:4246630-4250540	WT	smk10	OK	26.7246	1.63322	-4.03238	5.13662	2.79719e-07	1.06909e-05	yes
gene:Zm00001d018791	-	7:5299801-5301758	WT	smk10	OK	0.657736	182.283	8.11446	-8.42781	0	0	yes
gene:Zm00001d018797	-	7:5387874-5388613	WT	smk10	OK	0.111288	728.113	12.6756	-5.04023	4.64967e-07	1.65468e-05	yes
gene:Zm00001d018803	-	7:5670927-5673511	WT	smk10	OK	1.23149	8.62078	2.80741	-3.63252	0.000280666	0.00394313	yes
gene:Zm00001d018807	-	7:5750533-5754873	WT	smk10	OK	5.44454	0.557402	-3.28802	3.37871	0.000728256	0.00845683	yes
gene:Zm00001d018830	-	7:6731454-6733751	WT	smk10	OK	5.19048	0.245747	-4.40062	4.04423	5.24947e-05	0.000990587	yes
gene:Zm00001d018837	-	7:6925326-6929344	WT	smk10	OK	707.93	0	-1.79769e+308	-1.79769e+308	9.36807e-32	2.67509e-29	yes
gene:Zm00001d018857	-	7:7501792-7502779	WT	smk10	OK	58.5151	8.42782	-2.79558	3.44648	0.000567945	0.00692432	yes
gene:Zm00001d018873	-	7:7917157-7920964	WT	smk10	OK	95.1898	20.2517	-2.23277	3.48703	0.000488422	0.00615509	yes
gene:Zm00001d018881	-	7:8210340-8211558	WT	smk10	OK	9.65896	0	-1.79769e+308	-1.79769e+308	1.43519e-11	1.39407e-09	yes
gene:Zm00001d018882	-	7:8247289-8248081	WT	smk10	OK	43.0408	7.27996	-2.5637	2.95484	0.00312828	0.0261528	yes
gene:Zm00001d018894	-	7:8554884-8562634	WT	smk10	OK	49.01	5.56592	-3.13839	3.51842	0.000434119	0.00559796	yes
gene:Zm00001d018903	-	7:8797831-8800021	WT	smk10	OK	366.848	61.6752	-2.57242	4.17624	2.96367e-05	0.000607104	yes
gene:Zm00001d018929	-	7:9545988-9551619	WT	smk10	OK	8.20804	0.523521	-3.97072	2.79769	0.00514691	0.038178	yes
gene:Zm00001d018951	-	7:10360130-10360683	WT	smk10	OK	50.9619	0	-1.79769e+308	-1.79769e+308	1.11661e-18	2.11718e-16	yes
gene:Zm00001d018961	-	7:10795044-10799314	WT	smk10	OK	59.1495	11.3229	-2.38513	2.89373	0.00380701	0.0304267	yes
gene:Zm00001d018966	-	7:10934094-10935021	WT	smk10	OK	1.8982	25.3487	3.7392	-4.04798	5.16608e-05	0.000978747	yes
gene:Zm00001d018967	-	7:10976781-10980428	WT	smk10	OK	33.7466	3.0028	-3.49036	4.13707	3.51768e-05	0.000702973	yes
gene:Zm00001d018970	-	7:11068461-11072400	WT	smk10	OK	2.60289	0	-1.79769e+308	-1.79769e+308	8.05987e-05	0.00141292	yes
gene:Zm00001d018971	-	7:11075376-11078232	WT	smk10	OK	377.381	0	-1.79769e+308	-1.79769e+308	1.32841e-48	6.69888e-46	yes
gene:Zm00001d019019	-	7:12903624-12904375	WT	smk10	OK	82.5729	0	-1.79769e+308	-1.79769e+308	4.0882e-32	1.18164e-29	yes
gene:Zm00001d019027	-	7:13225863-13228929	WT	smk10	OK	2.36095	0	-1.79769e+308	-1.79769e+308	0.00238255	0.0212834	yes
gene:Zm00001d019030	-	7:13540225-13541566	WT	smk10	OK	207.495	0	-1.79769e+308	-1.79769e+308	1.4676e-49	0	yes
gene:Zm00001d019032	-	7:13590379-13590963	WT	smk10	OK	6.6875	0	-1.79769e+308	-1.79769e+308	0.00476179	0.0359768	yes
gene:Zm00001d019035	-	7:13728525-13729624	WT	smk10	OK	314.71	0.563124	-9.12636	7.71899	1.17684e-14	1.63112e-12	yes
gene:Zm00001d019045	-	7:14093200-14093758	WT	smk10	OK	408.159	103.75	-1.97602	3.22217	0.00127225	0.0130705	yes
gene:Zm00001d019060	-	7:14494699-14497925	WT	smk10	OK	4.19417	0.396768	-3.40202	2.98334	0.00285117	0.0243689	yes
gene:Zm00001d019061	-	7:14732511-14747395	WT	smk10	OK	3.51781	0.0268233	-7.03505	3.83033	0.000127971	0.00204935	yes
gene:Zm00001d019070	-	7:15137145-15138472	WT	smk10	OK	74.1456	12.0394	-2.62259	2.96018	0.00307463	0.0258319	yes
gene:Zm00001d019078	-	7:15495961-15497950	WT	smk10	OK	104.998	4.85177	-4.43571	3.97468	7.04727e-05	0.00126154	yes
gene:Zm00001d019084	-	7:15693407-15695533	WT	smk10	OK	1.89623	0	-1.79769e+308	-1.79769e+308	0.00132356	0.0134633	yes
gene:Zm00001d019092	-	7:15921033-15921977	WT	smk10	OK	1.67913	0	-1.79769e+308	-1.79769e+308	0.000925623	0.0102086	yes
gene:Zm00001d019100	-	7:16651547-16654382	WT	smk10	OK	17.2792	72.8937	2.07676	-2.95462	0.00313053	0.0261625	yes
gene:Zm00001d019111	-	7:17261049-17265221	WT	smk10	OK	4.58932	0.216542	-4.40556	3.49064	0.000481864	0.00609752	yes
gene:Zm00001d019117	-	7:17793573-17795478	WT	smk10	OK	48.0514	4.20801	-3.51337	3.46495	0.000530332	0.00656366	yes
gene:Zm00001d019145	-	7:19093570-19096947	WT	smk10	OK	4.00113	23.8329	2.57447	-3.96408	7.368e-05	0.0013071	yes
gene:Zm00001d019147	-	7:19140214-19142574	WT	smk10	OK	249.797	63.9616	-1.96548	3.29216	0.000994219	0.0107795	yes
gene:Zm00001d019160	-	7:19593330-19594177	WT	smk10	OK	305.657	0	-1.79769e+308	-1.79769e+308	1.46652e-34	4.45615e-32	yes
gene:Zm00001d019162	-	7:19623985-19624830	WT	smk10	OK	30.5135	0	-1.79769e+308	-1.79769e+308	1.65205e-09	1.064e-07	yes
gene:Zm00001d019177	-	7:20467254-20469434	WT	smk10	OK	0.229191	4.25947	4.21605	-3.19437	0.00140134	0.0140854	yes
gene:Zm00001d019181	-	7:20575191-20579125	WT	smk10	OK	30.099	7.19748	-2.06415	3.2324	0.00122754	0.0126882	yes
gene:Zm00001d019219	-	7:22317837-22320320	WT	smk10	OK	374.756	79.0903	-2.24438	3.19108	0.0014174	0.0141986	yes
gene:Zm00001d019230	-	7:23054460-23065589	WT	smk10	OK	5.46452	0.384166	-3.83029	3.53409	0.000409185	0.00533448	yes
gene:Zm00001d019249	-	7:23916896-23921176	WT	smk10	OK	68.7667	9.04882	-2.92591	2.95125	0.00316492	0.0264219	yes
gene:Zm00001d019253	-	7:24096758-24099034	WT	smk10	OK	4.34506	0	-1.79769e+308	-1.79769e+308	0.000835965	0.00939459	yes
gene:Zm00001d019265	-	7:24771101-24772823	WT	smk10	OK	369.073	0.101223	-11.8322	8.08888	6.66134e-16	1.05254e-13	yes
gene:Zm00001d019269	-	7:25031181-25032498	WT	smk10	OK	8.21339	1.02714	-2.99935	2.86037	0.00423146	0.0330092	yes
gene:Zm00001d019277	-	7:25228778-25229478	WT	smk10	OK	4472.35	0.224305	-14.2833	9.04041	0	0	yes
gene:Zm00001d019279	-	7:25301423-25304588	WT	smk10	OK	7.9862	30.4781	1.93219	-3.1584	0.00158639	0.0153504	yes
gene:Zm00001d019294	-	7:26217427-26219842	WT	smk10	OK	3.0024	0.0264511	-6.82664	3.3221	0.000893421	0.00989947	yes
gene:Zm00001d019327	-	7:27984223-27988645	WT	smk10	OK	3.75643	0.030114	-6.96278	3.39001	0.000698892	0.00819369	yes
gene:Zm00001d019342	-	7:28745287-28767439	WT	smk10	OK	66.2494	0.0144866	-12.159	4.13243	3.58941e-05	0.000714296	yes
gene:Zm00001d019357	-	7:29506269-29510791	WT	smk10	OK	43.2689	0	-1.79769e+308	-1.79769e+308	2.34243e-42	9.25297e-40	yes
gene:Zm00001d019446	-	7:34277109-34278975	WT	smk10	OK	27.1147	0.108013	-7.97173	5.73439	9.78659e-09	5.32e-07	yes
gene:Zm00001d019450	-	7:34347109-34350538	WT	smk10	OK	0.199178	5.34887	4.7471	-4.16969	3.05012e-05	0.000623197	yes
gene:Zm00001d019453	-	7:34423055-34424024	WT	smk10	OK	85.7106	14.7572	-2.53805	2.89125	0.0038371	0.0306206	yes
gene:Zm00001d019454	-	7:34478616-34488461	WT	smk10	OK	0.16248	12.2973	6.24194	-4.58656	4.50611e-06	0.000119462	yes
gene:Zm00001d019462	-	7:34954661-34957914	WT	smk10	OK	2.12139	0.101053	-4.39183	3.35762	0.000786167	0.00895384	yes
gene:Zm00001d019463	-	7:35180187-35182129	WT	smk10	OK	6.89829	62.4197	3.17769	-5.13636	2.80117e-07	1.06909e-05	yes
gene:Zm00001d019483	-	7:36379273-36383078	WT	smk10	OK	9.91175	1.55381	-2.67333	3.06947	0.00214442	0.0195706	yes
gene:Zm00001d019501	-	7:37899910-37924918	WT	smk10	OK	0.148188	8.44808	5.83313	-4.76781	1.86243e-06	5.55238e-05	yes
gene:Zm00001d019504	-	7:38019355-38020734	WT	smk10	OK	15.8661	0	-1.79769e+308	-1.79769e+308	1.64002e-20	3.53365e-18	yes
gene:Zm00001d019513	-	7:38992332-38993388	WT	smk10	OK	0.32907	7.70528	4.54938	-3.45712	0.000545979	0.00668401	yes
gene:Zm00001d019518	-	7:39337831-39338887	WT	smk10	OK	0	126.574	1.79769e+308	1.79769e+308	0.00711332	0.0488816	yes
gene:Zm00001d019552	-	7:42052424-42055686	WT	smk10	OK	47.6879	0.328405	-7.182	3.67782	0.000235232	0.00339898	yes
gene:Zm00001d019573	CAF1	7:43781037-43811942	WT	smk10	OK	0.569027	6.0019	3.39885	-4.48694	7.22538e-06	0.000180072	yes
gene:Zm00001d019588	-	7:44973096-44974751	WT	smk10	OK	1.34818	0	-1.79769e+308	-1.79769e+308	0.000849581	0.00952503	yes
gene:Zm00001d019593	-	7:45246087-45247213	WT	smk10	OK	32.7358	5.7364	-2.51265	2.93108	0.0033778	0.0277784	yes
gene:Zm00001d019596	-	7:45653761-45655299	WT	smk10	OK	0.0941239	9.83514	6.70724	-3.634	0.000279065	0.00392529	yes
gene:Zm00001d019597	-	7:45693403-45696635	WT	smk10	OK	58.7644	2.79074	-4.39623	4.64985	3.32181e-06	9.1123e-05	yes
gene:Zm00001d019624	-	7:46607153-46610032	WT	smk10	OK	4.69762	35.5922	2.92156	-3.54671	0.00039007	0.00512475	yes
gene:Zm00001d019629	-	7:46898943-46905237	WT	smk10	OK	0.685809	232.208	8.4034	-7.18208	6.86562e-13	7.71195e-11	yes
gene:Zm00001d019641	-	7:47730615-47735267	WT	smk10	OK	0.532946	8.68921	4.02716	-4.53593	5.73501e-06	0.000147265	yes
gene:Zm00001d019696	-	7:51335277-51337377	WT	smk10	OK	3.40461	0.0389778	-6.44869	3.76211	0.000168488	0.00257137	yes
gene:Zm00001d019712	-	7:53178503-53179541	WT	smk10	OK	7.60007	53.08	2.80408	-4.38818	1.14303e-05	0.00026876	yes
gene:Zm00001d019721	-	7:53758609-53793722	WT	smk10	OK	0.972824	10.7549	3.46667	-3.3473	0.000816039	0.00921456	yes
gene:Zm00001d019733	-	7:54454571-54459567	WT	smk10	OK	1.66725	0	-1.79769e+308	-1.79769e+308	5.36127e-05	0.00100687	yes
gene:Zm00001d019750	-	7:56217745-56218720	WT	smk10	OK	55.3685	11.3159	-2.29072	2.92852	0.00340582	0.02797	yes
gene:Zm00001d019855	-	7:70544922-70560214	WT	smk10	OK	4.78206	100.924	4.39949	-6.70035	2.07927e-11	1.94886e-09	yes
gene:Zm00001d019899	-	7:73730433-73735128	WT	smk10	OK	0.157455	2.87375	4.18992	-3.15848	0.00158592	0.0153504	yes
gene:Zm00001d019987	-	7:82851886-82855838	WT	smk10	OK	14.7675	2.8735	-2.36155	3.28091	0.00103472	0.0111625	yes
gene:Zm00001d020025	-	7:86720504-86722227	WT	smk10	OK	1.80951	39.9991	4.4663	-4.75952	1.94052e-06	5.74986e-05	yes
gene:Zm00001d020055	-	7:89024720-89033607	WT	smk10	OK	53.4327	0	-1.79769e+308	-1.79769e+308	2.72673e-34	8.18055e-32	yes
gene:Zm00001d020057	-	7:89268034-89273487	WT	smk10	OK	36.7047	8.13878	-2.17308	3.66362	0.000248678	0.00356559	yes
gene:Zm00001d020068	-	7:89722133-89725088	WT	smk10	OK	4.75537	0	-1.79769e+308	-1.79769e+308	0.00100611	0.0108887	yes
gene:Zm00001d020101	-	7:92051857-92057965	WT	smk10	OK	23.8375	0.259399	-6.52191	5.80255	6.53122e-09	3.75719e-07	yes
gene:Zm00001d020140	-	7:95441171-95445755	WT	smk10	OK	7.98298	0	-1.79769e+308	-1.79769e+308	1.70694e-10	1.29253e-08	yes
gene:Zm00001d020206	-	7:99712845-99714204	WT	smk10	OK	0.136045	5.11977	5.23392	-3.27864	0.00104308	0.0112118	yes
gene:Zm00001d020208	-	7:100204793-100211183	WT	smk10	OK	1.04385	5.29384	2.3424	-2.72396	0.00645043	0.045609	yes
gene:Zm00001d020209	-	7:100243409-100247563	WT	smk10	OK	6.4491	0.046128	-7.12731	4.0256	5.68305e-05	0.00105477	yes
gene:Zm00001d020220	-	7:100663431-100666790	WT	smk10	OK	0.424876	5.40829	3.67006	-2.83053	0.00464705	0.0353343	yes
gene:Zm00001d020222	-	7:100722126-100724203	WT	smk10	OK	1.47126	0	-1.79769e+308	-1.79769e+308	0.0020665	0.0189727	yes
gene:Zm00001d020227	-	7:101004707-101009836	WT	smk10	OK	8.90463	0	-1.79769e+308	-1.79769e+308	6.05968e-20	1.24887e-17	yes
gene:Zm00001d020238	-	7:101652754-101657949	WT	smk10	OK	0.763304	5.73587	2.90968	-3.05911	0.00221992	0.0201356	yes
gene:Zm00001d020257	-	7:102493333-102494600	WT	smk10	OK	33.7928	1.40229	-4.59086	4.2992	1.71419e-05	0.000380056	yes
gene:Zm00001d020264	-	7:102995535-102997073	WT	smk10	OK	4.66097	22.492	2.27071	-3.17282	0.00150965	0.0148589	yes
gene:Zm00001d020268	-	7:103433361-103435296	WT	smk10	OK	2.84737	0	-1.79769e+308	-1.79769e+308	5.22236e-06	0.00013557	yes
gene:Zm00001d020315	-	7:105849322-105851904	WT	smk10	OK	2.31815	11.722	2.33818	-3.37097	0.00074903	0.00862203	yes
gene:Zm00001d020325	-	7:106755371-106760086	WT	smk10	OK	2.71499	13.1025	2.27083	-3.71376	0.000204203	0.00302463	yes
gene:Zm00001d020339	-	7:107406056-107408465	WT	smk10	OK	8.37996	43.7183	2.38322	-3.60315	0.000314382	0.0043203	yes
gene:Zm00001d020364	-	7:109507758-109509454	WT	smk10	OK	117.474	12.8442	-3.19316	4.94707	7.53398e-07	2.50791e-05	yes
gene:Zm00001d020392	-	7:111021186-111023397	WT	smk10	OK	5.44731	0.309665	-4.13676	3.33596	0.000850052	0.00952581	yes
gene:Zm00001d020395	-	7:111178018-111180173	WT	smk10	OK	16.3787	0.756102	-4.4371	3.44013	0.000581431	0.00706693	yes
gene:Zm00001d020412	-	7:112203070-112204545	WT	smk10	OK	7.24426	0.768367	-3.23697	3.1063	0.00189446	0.0177122	yes
gene:Zm00001d020417	-	7:112558633-112561497	WT	smk10	OK	5.29285	0.354451	-3.90039	3.19974	0.00137553	0.0139025	yes
gene:Zm00001d020425	-	7:113229366-113230312	WT	smk10	OK	10.6633	0.876365	-3.60498	3.11126	0.00186291	0.0174863	yes
gene:Zm00001d020434	-	7:114139354-114140955	WT	smk10	OK	1.20979	29.426	4.60426	-5.07807	3.81291e-07	1.39659e-05	yes
gene:Zm00001d020442	-	7:114645028-114645828	WT	smk10	OK	76.2455	19.5305	-1.96492	2.76665	0.00566349	0.0411505	yes
gene:Zm00001d020450	-	7:115280590-115282707	WT	smk10	OK	150.093	42.0177	-1.83679	3.0043	0.00266189	0.0231436	yes
gene:Zm00001d020463	-	7:116451758-116465310	WT	smk10	OK	31.4532	6.1106	-2.36382	3.31654	0.000911409	0.0100752	yes
gene:Zm00001d020471	-	7:116946714-116950992	WT	smk10	OK	4.98597	0	-1.79769e+308	-1.79769e+308	1.96028e-09	1.23238e-07	yes
gene:Zm00001d020475	-	7:117464349-117466229	WT	smk10	OK	0.0210514	31.4238	10.5437	-4.13585	3.53636e-05	0.000705515	yes
gene:Zm00001d020506	-	7:119725307-119728580	WT	smk10	OK	26.622	5.1221	-2.37781	3.09379	0.00197619	0.0183031	yes
gene:Zm00001d020519	-	7:120443726-120445576	WT	smk10	OK	22.5533	2.84717	-2.98574	3.24119	0.00119031	0.0123898	yes
gene:Zm00001d020531	-	7:121208570-121213304	WT	smk10	OK	0.996495	8.04267	3.01274	-2.93151	0.00337323	0.0277504	yes
gene:Zm00001d020543	-	7:121726370-121727549	WT	smk10	OK	0.653174	15.3904	4.55842	-4.35156	1.35171e-05	0.000311037	yes
gene:Zm00001d020550	-	7:122010041-122010746	WT	smk10	OK	1.66916	30.4474	4.18912	-4.48797	7.19049e-06	0.000179391	yes
gene:Zm00001d020554	-	7:122113132-122114208	WT	smk10	OK	3.64364	0	-1.79769e+308	-1.79769e+308	2.4389e-06	7.00659e-05	yes
gene:Zm00001d020556	-	7:122218774-122221535	WT	smk10	OK	7.29424	40.6634	2.4789	-3.91494	9.04286e-05	0.00154413	yes
gene:Zm00001d020557	-	7:122228804-122234943	WT	smk10	OK	1.25886	25.8447	4.35968	-5.55645	2.75316e-08	1.35379e-06	yes
gene:Zm00001d020580	-	7:123664000-123664456	WT	smk10	OK	313.589	85.9334	-1.86758	2.94017	0.00328033	0.0271369	yes
gene:Zm00001d020585	H4C7	7:123712200-123712512	WT	smk10	OK	224.37	13.3106	-4.07523	3.28273	0.00102808	0.0111009	yes
gene:Zm00001d020591	-	7:123954262-123955189	WT	smk10	OK	7263.41	0	-1.79769e+308	-1.79769e+308	2.49627e-12	2.64126e-10	yes
gene:Zm00001d020627	-	7:125486268-125489055	WT	smk10	OK	0.0661421	1.54314	4.54416	-2.70025	0.00692876	0.0478911	yes
gene:Zm00001d020636	-	7:125837491-125842596	WT	smk10	OK	8.51373	35.1186	2.04437	-2.97062	0.002972	0.0251479	yes
gene:Zm00001d020675	-	7:127687170-127689494	WT	smk10	OK	3.78359	0.0862736	-5.45469	3.39922	0.000675785	0.00798842	yes
gene:Zm00001d020680	-	7:127860532-127863145	WT	smk10	OK	14.3558	0.934388	-3.94146	3.52491	0.000423619	0.00547747	yes
gene:Zm00001d020692	-	7:128747472-128750503	WT	smk10	OK	1.01691	11.3278	3.47761	-3.40663	0.000657707	0.00781087	yes
gene:Zm00001d020697	-	7:128987296-128989420	WT	smk10	OK	13.7728	1.62423	-3.084	3.31831	0.000905626	0.0100207	yes
gene:Zm00001d020726	-	7:130295211-130300354	WT	smk10	OK	0.0226973	21.4828	9.88644	-3.96921	7.21115e-05	0.00128408	yes
gene:Zm00001d020752	-	7:131210347-131213927	WT	smk10	OK	43.038	0.874201	-5.6215	2.78097	0.0054196	0.0397678	yes
gene:Zm00001d020774	-	7:132034506-132035328	WT	smk10	OK	2.25023	0	-1.79769e+308	-1.79769e+308	0.00211179	0.0193026	yes
gene:Zm00001d020780	-	7:132447941-132449006	WT	smk10	OK	1.52285	27.4188	4.17032	-4.96095	7.0149e-07	2.36838e-05	yes
gene:Zm00001d020804	-	7:133411778-133413849	WT	smk10	OK	20.4358	98.4882	2.26885	-3.34581	0.000820429	0.00925071	yes
gene:Zm00001d020840	-	7:134445121-134445928	WT	smk10	OK	144.4	5.78235	-4.64227	5.07776	3.8191e-07	1.39659e-05	yes
gene:Zm00001d020867	-	7:135064148-135071720	WT	smk10	OK	19.5988	0.454708	-5.42968	5.13665	2.79686e-07	1.06909e-05	yes
gene:Zm00001d020874	-	7:135216262-135216865	WT	smk10	OK	26.6809	135.021	2.33931	-3.87236	0.000107785	0.00179145	yes
gene:Zm00001d020875	-	7:135220238-135221598	WT	smk10	OK	0.607804	7936.98	13.6727	-3.93252	8.4059e-05	0.00145741	yes
gene:Zm00001d020877	-	7:135225288-135226213	WT	smk10	OK	0	80.2208	1.79769e+308	1.79769e+308	0.00599016	0.0429997	yes
gene:Zm00001d020883	-	7:135413339-135414170	WT	smk10	OK	14.6161	0	-1.79769e+308	-1.79769e+308	2.39894e-14	3.12402e-12	yes
gene:Zm00001d020888	-	7:135477936-135478281	WT	smk10	OK	25.3636	1.02348	-4.6312	2.98011	0.00288147	0.0245661	yes
gene:Zm00001d020903	-	7:136132215-136133013	WT	smk10	OK	16.3546	0.726412	-4.49276	3.7002	0.00021543	0.00316155	yes
gene:Zm00001d020910	-	7:136264880-136266357	WT	smk10	OK	63.5587	6.25932	-3.34401	3.95097	7.7836e-05	0.00137057	yes
gene:Zm00001d020935	-	7:137126538-137129617	WT	smk10	OK	0.0324922	2.02947	5.96487	-2.74911	0.00597565	0.0429309	yes
gene:Zm00001d020936	-	7:137150742-137157038	WT	smk10	OK	2.70941	0.168567	-4.00658	2.92043	0.00349552	0.0285249	yes
gene:Zm00001d020941	-	7:137273599-137277139	WT	smk10	OK	1.99517	0.139557	-3.83758	2.74778	0.00600008	0.0430542	yes
gene:Zm00001d020953	-	7:137599101-137608563	WT	smk10	OK	0.297471	3.95596	3.73321	-2.91948	0.00350617	0.0285546	yes
gene:Zm00001d020958	-	7:137739131-137740896	WT	smk10	OK	0.126591	18.509	7.19191	-3.62363	0.000290501	0.00404534	yes
gene:Zm00001d020984	-	7:139074708-139076907	WT	smk10	OK	253.963	5.90203	-5.42726	6.75084	1.46987e-11	1.41615e-09	yes
gene:Zm00001d020986	-	7:139367276-139370608	WT	smk10	OK	22.9599	4.63265	-2.30921	3.36246	0.000772517	0.00884291	yes
gene:Zm00001d021014	-	7:140471691-140477878	WT	smk10	OK	0.0719428	2.07816	4.85232	-3.39642	0.000682743	0.0080506	yes
gene:Zm00001d021016	-	7:140499248-140501074	WT	smk10	OK	4.52289	19.5863	2.11453	-3.22694	0.00125124	0.0128937	yes
gene:Zm00001d021018	-	7:140506558-140508508	WT	smk10	OK	264.272	31.7604	-3.05672	4.02006	5.81821e-05	0.0010748	yes
gene:Zm00001d021020	-	7:140560503-140562258	WT	smk10	OK	47.7155	11.3047	-2.07754	2.76409	0.00570819	0.041411	yes
gene:Zm00001d021024	-	7:140750987-140754908	WT	smk10	OK	24.0036	4.12829	-2.53964	3.52288	0.00042688	0.00551361	yes
gene:Zm00001d021025	-	7:140788217-140790075	WT	smk10	OK	0.17698	7.34814	5.37572	-3.61443	0.000301014	0.00416481	yes
gene:Zm00001d021026	-	7:140795171-140796635	WT	smk10	OK	2.35043	72.2421	4.94184	-7.04698	1.82832e-12	1.97867e-10	yes
gene:Zm00001d021056	-	7:141662437-141666340	WT	smk10	OK	1.24915	6.85606	2.45643	-2.9161	0.0035444	0.0288086	yes
gene:Zm00001d021059	-	7:141819945-141821175	WT	smk10	OK	0.351669	36.501	6.69757	-5.41958	5.97404e-08	2.67657e-06	yes
gene:Zm00001d021061	-	7:141851055-141853484	WT	smk10	OK	470.345	77.4844	-2.60174	4.21234	2.52739e-05	0.000530104	yes
gene:Zm00001d021064	-	7:141949475-141951690	WT	smk10	OK	76.9953	10.5321	-2.86998	4.21433	2.50524e-05	0.000526857	yes
gene:Zm00001d021123	-	7:143285796-143288834	WT	smk10	OK	133.909	9.39006	-3.83397	4.69991	2.60282e-06	7.37913e-05	yes
gene:Zm00001d021167	-	7:144659588-144661331	WT	smk10	OK	8.03447	0	-1.79769e+308	-1.79769e+308	7.30031e-16	1.14586e-13	yes
gene:Zm00001d021168	-	7:144743119-144744903	WT	smk10	OK	0.737184	132.541	7.4902	-8.00556	1.11022e-15	1.67601e-13	yes
gene:Zm00001d021177	-	7:145080743-145081383	WT	smk10	OK	0.221475	26.9709	6.92812	-3.5279	0.000418876	0.00542501	yes
gene:Zm00001d021191	-	7:145445634-145449889	WT	smk10	OK	10.9556	0.60265	-4.1842	4.02711	5.64666e-05	0.00104966	yes
gene:Zm00001d021197	-	7:145649788-145651701	WT	smk10	OK	1.61428	7.69676	2.25336	-2.86462	0.00417511	0.032669	yes
gene:Zm00001d021216	-	7:146426538-146429054	WT	smk10	OK	45.8104	0.0657748	-9.44392	5.57582	2.46362e-08	1.22155e-06	yes
gene:Zm00001d021219	-	7:146460968-146463025	WT	smk10	OK	0.0440705	7.21179	7.3544	-2.91875	0.00351434	0.0285838	yes
gene:Zm00001d021226	-	7:146556757-146557628	WT	smk10	OK	3.84099	48.371	3.65459	-4.02283	5.75041e-05	0.00106477	yes
gene:Zm00001d021227	-	7:146557647-146567208	WT	smk10	OK	7.07467	33.473	2.24226	-2.89126	0.00383704	0.0306206	yes
gene:Zm00001d021245	-	7:146809738-146815732	WT	smk10	OK	0.140216	42.961	8.25923	-4.00495	6.20307e-05	0.00113423	yes
gene:Zm00001d021249	-	7:146833034-146836048	WT	smk10	OK	8.90857	63.0589	2.82343	-4.39331	1.11637e-05	0.000263536	yes
gene:Zm00001d021272	-	7:147466699-147467622	WT	smk10	OK	8.31739	0	-1.79769e+308	-1.79769e+308	5.18643e-05	0.000981034	yes
gene:Zm00001d021273	-	7:147466699-147467622	WT	smk10	OK	5.17051	0	-1.79769e+308	-1.79769e+308	0.00295264	0.0250199	yes
gene:Zm00001d021280	-	7:147731834-147735312	WT	smk10	OK	0.272764	104.191	8.57736	-5.94217	2.81266e-09	1.7137e-07	yes
gene:Zm00001d021285	-	7:147853085-147854863	WT	smk10	OK	1.20268	0	-1.79769e+308	-1.79769e+308	0.000776704	0.00886509	yes
gene:Zm00001d021289	-	7:147999943-148000603	WT	smk10	OK	89.839	0	-1.79769e+308	-1.79769e+308	8.64769e-35	2.69683e-32	yes
gene:Zm00001d021298	-	7:148190215-148191262	WT	smk10	OK	2.80151	58.6247	4.38723	-5.65879	1.52442e-08	7.88871e-07	yes
gene:Zm00001d021300	-	7:148227447-148227942	WT	smk10	OK	576.707	7.25907	-6.31191	6.62789	3.40519e-11	2.98003e-09	yes
gene:Zm00001d021310	-	7:148461115-148465035	WT	smk10	OK	1.58239	25.1071	3.98791	-5.64188	1.682e-08	8.62883e-07	yes
gene:Zm00001d021313	-	7:148569647-148572118	WT	smk10	OK	30.1036	8.99199	-1.74322	2.70998	0.00672869	0.0469463	yes
gene:Zm00001d021329	-	7:149024877-149026351	WT	smk10	OK	0.820932	9.37514	3.51351	-3.66069	0.000251535	0.00359351	yes
gene:Zm00001d021334	-	7:149125321-149126224	WT	smk10	OK	0.608724	38.7896	5.99374	-5.71053	1.12622e-08	6.03903e-07	yes
gene:Zm00001d021340	-	7:149326225-149328523	WT	smk10	OK	0.565432	13.1379	4.53824	-3.89597	9.78058e-05	0.00165106	yes
gene:Zm00001d021359	URM1	7:149802377-149805494	WT	smk10	OK	14.0344	2.03681	-2.78459	2.77881	0.00545581	0.0399716	yes
gene:Zm00001d021386	-	7:150642386-150642920	WT	smk10	OK	103.132	0.494994	-7.70287	5.53837	3.05305e-08	1.48889e-06	yes
gene:Zm00001d021401	-	7:151061638-151067413	WT	smk10	OK	126.699	20.7427	-2.61073	4.21631	2.4833e-05	0.000523171	yes
gene:Zm00001d021403	-	7:151211054-151215873	WT	smk10	OK	5.26518	0.809871	-2.70072	2.78126	0.00541486	0.0397453	yes
gene:Zm00001d021410	-	7:151481394-151484398	WT	smk10	OK	0.631102	16.2674	4.68796	-5.08948	3.59056e-07	1.32554e-05	yes
gene:Zm00001d021433	-	7:152095386-152097351	WT	smk10	OK	56.195	4.58142	-3.61657	3.17834	0.00148122	0.0146537	yes
gene:Zm00001d021435	CAB1	7:152283432-152284280	WT	smk10	OK	1.12978	2519.23	11.1227	-7.60264	2.90878e-14	3.7468e-12	yes
gene:Zm00001d021445	-	7:152358111-152359792	WT	smk10	OK	378.694	93.1235	-2.02382	3.30819	0.000938999	0.0103033	yes
gene:Zm00001d021446	-	7:152372378-152379941	WT	smk10	OK	25.7022	1.15064	-4.48139	3.27751	0.00104728	0.0112366	yes
gene:Zm00001d021450	-	7:152444913-152447392	WT	smk10	OK	0.954021	9.93376	3.38025	-3.25146	0.00114813	0.0120942	yes
gene:Zm00001d021452	-	7:152567606-152573313	WT	smk10	OK	12.6014	1.84798	-2.76956	3.12026	0.00180693	0.0170962	yes
gene:Zm00001d021480	-	7:153348677-153355461	WT	smk10	OK	4.77347	33.7386	2.82129	-3.55894	0.000372351	0.00492198	yes
gene:Zm00001d021511	-	7:154590412-154592259	WT	smk10	OK	119.251	27.7035	-2.10586	3.48686	0.000488729	0.00615509	yes
gene:Zm00001d021515	-	7:154782637-154784305	WT	smk10	OK	1.13935	21.5587	4.24199	-5.07017	3.9747e-07	1.44044e-05	yes
gene:Zm00001d021517	-	7:154950056-154954788	WT	smk10	OK	3.30054	17.6965	2.42269	-3.04432	0.00233209	0.0209367	yes
gene:Zm00001d021528	-	7:155175214-155183115	WT	smk10	OK	8.26743	134.725	4.02643	-4.18552	2.84518e-05	0.00058638	yes
gene:Zm00001d021535	-	7:155278713-155283440	WT	smk10	OK	3.14461	12.3908	1.97831	-2.8392	0.0045227	0.0346118	yes
gene:Zm00001d021537	-	7:155328672-155330345	WT	smk10	OK	20.8259	0.0175602	-10.2119	3.47215	0.000516311	0.00642367	yes
gene:Zm00001d021544	-	7:155503582-155504602	WT	smk10	OK	11.783	0.14326	-6.36193	3.70275	0.000213271	0.00313181	yes
gene:Zm00001d021607	-	7:157927202-157934056	WT	smk10	OK	21.1234	5.31288	-1.99127	3.24817	0.00116149	0.0122023	yes
gene:Zm00001d021620	-	7:158179237-158180317	WT	smk10	OK	3.73265	72.3577	4.27687	-6.49024	8.57006e-11	7.0041e-09	yes
gene:Zm00001d021629	-	7:158563699-158567974	WT	smk10	OK	2.98152	13.3023	2.15756	-2.93043	0.00338499	0.0278182	yes
gene:Zm00001d021652	-	7:159150823-159153011	WT	smk10	OK	287.9	36.5612	-2.97718	4.91937	8.68223e-07	2.84044e-05	yes
gene:Zm00001d021655	-	7:159188252-159190939	WT	smk10	OK	0.841118	7.59146	3.174	-3.30866	0.000937442	0.010291	yes
gene:Zm00001d021656	-	7:159262913-159265246	WT	smk10	OK	1.72132	21.299	3.6292	-4.06058	4.895e-05	0.000937128	yes
gene:Zm00001d021667	-	7:159561271-159563354	WT	smk10	OK	50.0168	0.305543	-7.35489	5.78752	7.14314e-09	4.02137e-07	yes
gene:Zm00001d021668	TIF	7:159573272-159576103	WT	smk10	OK	445.971	97.5281	-2.19306	2.91218	0.00358915	0.0290726	yes
gene:Zm00001d021672	-	7:159690991-159694559	WT	smk10	OK	1.13175	5.28054	2.22212	-3.16289	0.00156212	0.0152236	yes
gene:Zm00001d021682	-	7:159932804-159938980	WT	smk10	OK	0.0613831	1.77794	4.85622	-2.97524	0.00292764	0.0248791	yes
gene:Zm00001d021703	PSBQ1	7:160760827-160761969	WT	smk10	OK	0.668634	295.795	8.78917	-8.23892	2.22045e-16	3.6802e-14	yes
gene:Zm00001d021709	-	7:160908388-160912025	WT	smk10	OK	299.302	64.9245	-2.20477	3.66235	0.000249915	0.003579	yes
gene:Zm00001d021718	-	7:161353994-161356712	WT	smk10	OK	79.5748	23.3937	-1.76619	2.86806	0.00412996	0.0324012	yes
gene:Zm00001d021730	-	7:161604313-161605162	WT	smk10	OK	50.9642	10.8258	-2.23502	2.84193	0.00448417	0.0344208	yes
gene:Zm00001d021763	-	7:162636524-162637839	WT	smk10	OK	0.305921	376.563	10.2655	-7.96862	1.55431e-15	2.3169e-13	yes
gene:Zm00001d021764	-	7:162638408-162642926	WT	smk10	OK	5.8913	25.3418	2.10486	-3.27968	0.00103924	0.0111807	yes
gene:Zm00001d021770	-	7:162753383-162762778	WT	smk10	OK	9.2987	0	-1.79769e+308	-1.79769e+308	2.33332e-19	4.53296e-17	yes
gene:Zm00001d021784	-	7:162969079-162970349	WT	smk10	OK	0.904085	264.249	8.19122	-8.4349	0	0	yes
gene:Zm00001d021812	-	7:163523847-163526875	WT	smk10	OK	13.8705	1.58351	-3.13082	3.09686	0.00195585	0.0181573	yes
gene:Zm00001d021813	-	7:163533510-163533846	WT	smk10	OK	134.417	1603.68	3.5766	-4.48925	7.14738e-06	0.000178735	yes
gene:Zm00001d021843	-	7:164343315-164343884	WT	smk10	OK	410.876	1.62618	-7.98108	6.80674	9.98313e-12	9.85875e-10	yes
gene:Zm00001d021844	-	7:164344370-164361391	WT	smk10	OK	16.6992	0.0887442	-7.55591	2.97539	0.00292614	0.0248753	yes
gene:Zm00001d021845	-	7:164384245-164384855	WT	smk10	OK	22.0684	165.322	2.90523	-4.74567	2.07815e-06	6.10211e-05	yes
gene:Zm00001d021861	-	7:164834296-164840178	WT	smk10	OK	4.35315	38.2133	3.13394	-3.50268	0.000460603	0.00586606	yes
gene:Zm00001d021880	-	7:165322978-165328364	WT	smk10	OK	6.60577	0.224397	-4.8796	3.7693	0.000163709	0.00251462	yes
gene:Zm00001d021900	-	7:165631366-165634363	WT	smk10	OK	0.985417	16.2726	4.04557	-4.49239	7.04291e-06	0.000176453	yes
gene:Zm00001d021901	Zlp	7:165699753-165700437	WT	smk10	OK	7.40412	50.6739	2.77484	-3.23778	0.00120464	0.012506	yes
gene:Zm00001d021927	-	7:165996678-165998338	WT	smk10	OK	13.2587	0.339451	-5.2876	3.15225	0.00162017	0.0156287	yes
gene:Zm00001d021934	-	7:166183893-166185410	WT	smk10	OK	4.22994	54.2137	3.67995	-3.92399	8.70961e-05	0.00150037	yes
gene:Zm00001d021936	-	7:166383107-166385301	WT	smk10	OK	1.71565	17.4078	3.3429	-3.42393	0.000617217	0.00742949	yes
gene:Zm00001d021946	-	7:166769646-166771323	WT	smk10	OK	6.00791	0.870495	-2.78695	2.79826	0.00513792	0.0381258	yes
gene:Zm00001d021948	-	7:166828549-166830651	WT	smk10	OK	6.88991	43.935	2.67281	-3.36194	0.000773962	0.00885312	yes
gene:Zm00001d021951	-	7:166927432-166930144	WT	smk10	OK	46.914	8.97554	-2.38595	3.47423	0.000512329	0.00639427	yes
gene:Zm00001d021957	-	7:167115738-167116722	WT	smk10	OK	14.2575	0.0600987	-7.89018	3.85566	0.000115416	0.00189175	yes
gene:Zm00001d021961	-	7:167201657-167205003	WT	smk10	OK	37.3009	3.5982	-3.37386	3.91868	8.9036e-05	0.00152474	yes
gene:Zm00001d022000	-	7:167788869-167813313	WT	smk10	OK	14.9223	0.0081512	-10.8382	2.73761	0.00618875	0.0441407	yes
gene:Zm00001d022032	-	7:168319346-168320506	WT	smk10	OK	0.976923	29.0882	4.89605	-5.01834	5.21194e-07	1.82464e-05	yes
gene:Zm00001d022043	-	7:168534601-168539985	WT	smk10	OK	27.2676	6.33012	-2.10688	2.98361	0.0028487	0.0243656	yes
gene:Zm00001d022052	-	7:169064293-169065853	WT	smk10	OK	1.90304	0.137339	-3.79249	2.69591	0.00701971	0.0483786	yes
gene:Zm00001d022060	-	7:169189623-169191433	WT	smk10	OK	16.3438	0.0608174	-8.07004	4.29798	1.72359e-05	0.000381784	yes
gene:Zm00001d022067	-	7:169289767-169291428	WT	smk10	OK	0.648022	7.6602	3.56327	-3.2193	0.00128506	0.0131564	yes
gene:Zm00001d022071	-	7:169428758-169434059	WT	smk10	OK	61.2119	8.60865	-2.82995	4.62521	3.74226e-06	0.000101715	yes
gene:Zm00001d022077	-	7:169605803-169611975	WT	smk10	OK	197.466	29.7173	-2.73223	4.36567	1.26736e-05	0.000293911	yes
gene:Zm00001d022081	-	7:169727901-169730523	WT	smk10	OK	81.6804	5.43462	-3.90974	4.2731	1.92771e-05	0.000418778	yes
gene:Zm00001d022082	-	7:169730584-169732890	WT	smk10	OK	3.95835	28.4034	2.84309	-4.12099	3.77253e-05	0.00074635	yes
gene:Zm00001d022084	-	7:169764943-169765631	WT	smk10	OK	3.83037	0	-1.79769e+308	-1.79769e+308	0.00235912	0.0211234	yes
gene:Zm00001d022102	-	7:170348044-170350491	WT	smk10	OK	32.8735	4.89918	-2.74631	3.31739	0.000908624	0.0100491	yes
gene:Zm00001d022104	-	7:170386653-170389910	WT	smk10	OK	34.9071	4.88348	-2.83754	3.44195	0.000577543	0.00702688	yes
gene:Zm00001d022112	-	7:170583692-170584463	WT	smk10	OK	316.71	50.0017	-2.66311	4.32045	1.55714e-05	0.000351819	yes
gene:Zm00001d022122	-	7:170794873-170798942	WT	smk10	OK	0.445838	3.82699	3.10162	-3.42532	0.000614075	0.00740294	yes
gene:Zm00001d022124	-	7:170836043-170836481	WT	smk10	OK	564.904	96.01	-2.55675	3.84074	0.000122664	0.00198719	yes
gene:Zm00001d022125	-	7:170837894-170846340	WT	smk10	OK	29.3388	3.46366	-3.08244	3.93565	8.29735e-05	0.00144444	yes
gene:Zm00001d022193	-	7:172484958-172489194	WT	smk10	OK	10.5382	0	-1.79769e+308	-1.79769e+308	1.21693e-19	2.46516e-17	yes
gene:Zm00001d022204	-	7:172765026-172766545	WT	smk10	OK	5.69337	0.0205542	-8.1137	3.36668	0.000760801	0.00873632	yes
gene:Zm00001d022228	-	7:173192812-173193915	WT	smk10	OK	0.206181	138.602	9.39282	-5.79834	6.6976e-09	3.83429e-07	yes
gene:Zm00001d022264	-	7:173953536-173954457	WT	smk10	OK	48.8152	7.86289	-2.6342	3.20337	0.00135829	0.0137517	yes
gene:Zm00001d022274	-	7:174141064-174144404	WT	smk10	OK	0.362119	30.0913	6.37674	-6.18425	6.2399e-10	4.26201e-08	yes
gene:Zm00001d022278	-	7:174336202-174337471	WT	smk10	OK	256.292	0.0472364	-12.4056	6.08108	1.19373e-09	7.83729e-08	yes
gene:Zm00001d022301	-	7:174759533-174762931	WT	smk10	OK	26.4811	1.99225	-3.73249	3.80144	0.000143859	0.00225951	yes
gene:Zm00001d022321	-	7:175371150-175375710	WT	smk10	OK	5.90399	0	-1.79769e+308	-1.79769e+308	1.3508e-09	8.79539e-08	yes
gene:Zm00001d022322	-	7:175409794-175411986	WT	smk10	OK	33.4754	7.99865	-2.06527	3.28546	0.00101816	0.0110038	yes
gene:Zm00001d022373	-	7:176271864-176275050	WT	smk10	OK	2.14891	15.0593	2.80898	-4.14056	3.46452e-05	0.000693518	yes
gene:Zm00001d022376	-	7:176289922-176290983	WT	smk10	OK	6.4499	0.246325	-4.71065	3.33493	0.000853221	0.00955228	yes
gene:Zm00001d022380	-	7:176458893-176460507	WT	smk10	OK	1.78533	10.4377	2.54753	-3.23328	0.00122378	0.0126714	yes
gene:Zm00001d022391	-	7:176623218-176628016	WT	smk10	OK	0.617398	8.03817	3.70259	-3.62132	0.000293104	0.0040744	yes
gene:Zm00001d022393	-	7:176666168-176668600	WT	smk10	OK	56.9449	13.8772	-2.03685	3.00606	0.00264654	0.0230355	yes
gene:Zm00001d022416	-	7:177131071-177131503	WT	smk10	OK	47.6867	0	-1.79769e+308	-1.79769e+308	5.42116e-07	1.88951e-05	yes
gene:Zm00001d022422	-	7:177331560-177335275	WT	smk10	OK	1.51217	0	-1.79769e+308	-1.79769e+308	0.00144067	0.0143468	yes
gene:Zm00001d022423	-	7:177355084-177359741	WT	smk10	OK	1.00633	0	-1.79769e+308	-1.79769e+308	0.00257997	0.0226725	yes
gene:Zm00001d022438	-	7:177702900-177704949	WT	smk10	OK	139.15	12.3164	-3.49799	4.8484	1.24459e-06	3.90702e-05	yes
gene:Zm00001d022439	-	7:177710233-177713974	WT	smk10	OK	0.0156455	9.45009	9.23844	-3.65133	0.000260886	0.00370921	yes
gene:Zm00001d022443	-	7:177801635-177803309	WT	smk10	OK	21.7394	0	-1.79769e+308	-1.79769e+308	5.62807e-30	1.55106e-27	yes
gene:Zm00001d022444	-	7:177859141-177865223	WT	smk10	OK	7.1125	0.106689	-6.05887	3.05891	0.00222142	0.0201415	yes
gene:Zm00001d022445	-	7:177898811-177903461	WT	smk10	OK	3.64757	16.2821	2.15828	-3.4151	0.00063758	0.00763197	yes
gene:Zm00001d022449	-	7:177942944-177946883	WT	smk10	OK	10.9849	1.70801	-2.68513	3.02735	0.00246706	0.0218341	yes
gene:Zm00001d022451	-	7:177999484-178000798	WT	smk10	OK	0.9556	16.374	4.09886	-4.66275	3.12011e-06	8.6491e-05	yes
gene:Zm00001d022461	-	7:178147094-178148306	WT	smk10	OK	164.082	5.26312	-4.96235	5.3072	1.11322e-07	4.75394e-06	yes
gene:Zm00001d022463	-	7:178165231-178167051	WT	smk10	OK	178.886	39.9223	-2.16377	3.60318	0.000314345	0.0043203	yes
gene:Zm00001d022466	-	7:178213080-178215609	WT	smk10	OK	77.176	17.3741	-2.15121	2.97446	0.00293509	0.0249157	yes
gene:Zm00001d022467	-	7:178218339-178219782	WT	smk10	OK	0.967432	0	-1.79769e+308	-1.79769e+308	0.00650399	0.0459056	yes
gene:Zm00001d022474	-	7:178334239-178335780	WT	smk10	OK	2.39855	0.0205733	-6.86525	2.83053	0.0046471	0.0353343	yes
gene:Zm00001d022475	-	7:178358853-178366543	WT	smk10	OK	6.45618	0.0203089	-8.31242	2.94839	0.00319438	0.0265836	yes
gene:Zm00001d022494	-	7:178744243-178745200	WT	smk10	OK	333.826	0.280712	-10.2158	6.5696	5.0449e-11	4.30105e-09	yes
gene:Zm00001d022504	-	7:179047416-179052457	WT	smk10	OK	1.39955	17.5667	3.64981	-5.12166	3.02859e-07	1.14483e-05	yes
gene:Zm00001d022513	-	7:179170037-179171958	WT	smk10	OK	642.79	147.649	-2.12218	3.05839	0.00222532	0.0201614	yes
gene:Zm00001d022526	-	7:179348953-179352026	WT	smk10	OK	1.71954	0.0829689	-4.37331	3.12653	0.00176884	0.0168231	yes
gene:Zm00001d022529	-	7:179415994-179417774	WT	smk10	OK	0.256688	10.4812	5.35165	-4.41062	1.03073e-05	0.000246762	yes
gene:Zm00001d022530	-	7:179471475-179472840	WT	smk10	OK	0.252657	7.4139	4.87498	-3.66658	0.000245815	0.00353308	yes
gene:Zm00001d022546	-	7:179781740-179784624	WT	smk10	OK	12.5123	179.348	3.84135	-5.01505	5.30195e-07	1.85341e-05	yes
gene:Zm00001d022557	-	7:179964492-179965584	WT	smk10	OK	9.00548	0	-1.79769e+308	-1.79769e+308	1.05185e-10	8.43572e-09	yes
gene:Zm00001d022569	-	7:180129804-180131184	WT	smk10	OK	33.1799	112.929	1.76703	-2.80237	0.0050728	0.0377134	yes
gene:Zm00001d022589	-	7:180438937-180443037	WT	smk10	OK	3.15702	0	-1.79769e+308	-1.79769e+308	0.000198856	0.00295677	yes
gene:Zm00001d022595	-	7:180738337-180739314	WT	smk10	OK	59.7654	4.80219	-3.63755	3.38704	0.000706501	0.00826902	yes
gene:Zm00001d022600	-	7:180836775-180839587	WT	smk10	OK	3.09808	11.2611	1.8619	-2.88238	0.00394687	0.0313036	yes
gene:Zm00001d022616	-	7:181177254-181180361	WT	smk10	OK	44.1104	5.57405	-2.98432	3.62034	0.000294212	0.00408502	yes
gene:Zm00001d022625	-	7:181491097-181506559	WT	smk10	OK	0.947394	13.8398	3.86871	-3.85984	0.000113463	0.00187139	yes
gene:Zm00001d022626	-	7:181607214-181610910	WT	smk10	OK	5.42857	0.24678	-4.45928	4.0416	5.30871e-05	0.00100017	yes
gene:Zm00001d022629	-	7:181743921-181746055	WT	smk10	OK	98.3573	29.5944	-1.73271	2.92346	0.00346162	0.0283203	yes
gene:Zm00001d022630	-	7:181798164-181799397	WT	smk10	OK	6.85315	87.2091	3.66964	-5.26198	1.42509e-07	5.94677e-06	yes
gene:Zm00001d022637	-	7:181976949-181978509	WT	smk10	OK	4.62939	0.148029	-4.96687	3.51138	0.000445794	0.00570505	yes
gene:Zm00001d022639	-	7:182063036-182064310	WT	smk10	OK	1.65962	0	-1.79769e+308	-1.79769e+308	0.00312642	0.0261465	yes
gene:Zm00001d022647	-	7:182154404-182156333	WT	smk10	OK	11.8439	1.58079	-2.90544	3.28067	0.0010356	0.0111668	yes
gene:Zm00001d022725	-	1:50880447-50881572	WT	smk10	OK	6.74793	0.286866	-4.55599	3.86207	0.000112432	0.00185567	yes
gene:Zm00001d022729	-	1:52201433-52202212	WT	smk10	OK	3.86194	0	-1.79769e+308	-1.79769e+308	0.000100881	0.00169716	yes
gene:Zm00001d022836	-	1:158762740-158763938	WT	smk10	OK	3.73641	0	-1.79769e+308	-1.79769e+308	0.000178543	0.0027022	yes
gene:Zm00001d022881	-	1:190219403-190219652	WT	smk10	OK	25.5452	0	-1.79769e+308	-1.79769e+308	0.00150743	0.0148556	yes
gene:Zm00001d022937	-	1:232484986-232486842	WT	smk10	OK	3.12645	0	-1.79769e+308	-1.79769e+308	7.28376e-08	3.19689e-06	yes
gene:Zm00001d022977	-	1:267980063-267982953	WT	smk10	OK	2.29147	0.190077	-3.59161	3.31517	0.000915865	0.0101197	yes
gene:Zm00001d023019	-	1:294525310-294525720	WT	smk10	OK	7.09144	0	-1.79769e+308	-1.79769e+308	0.000744788	0.00858983	yes
gene:Zm00001d023024	-	1:298324507-298325351	WT	smk10	OK	0.308463	36.436	6.88412	-4.74419	2.09341e-06	6.11231e-05	yes
gene:Zm00001d023055	-	10:9501001-9503469	WT	smk10	OK	13.6157	0	-1.79769e+308	-1.79769e+308	5.89812e-07	2.04075e-05	yes
gene:Zm00001d023095	-	10:41276947-41277242	WT	smk10	OK	19.5521	0	-1.79769e+308	-1.79769e+308	0.000234579	0.00339423	yes
gene:Zm00001d023122	-	10:72953503-72954126	WT	smk10	OK	3.70399	0	-1.79769e+308	-1.79769e+308	0.000510018	0.00637213	yes
gene:Zm00001d023145	-	10:97217143-97218735	WT	smk10	OK	1.66784	0	-1.79769e+308	-1.79769e+308	6.59334e-05	0.00119289	yes
gene:Zm00001d023243	-	10:1295377-1301629	WT	smk10	OK	184.596	27.7612	-2.73323	3.02906	0.00245318	0.0217437	yes
gene:Zm00001d023248	-	10:1456928-1458449	WT	smk10	OK	3.25066	0.0521848	-5.96096	3.13975	0.00169091	0.0162252	yes
gene:Zm00001d023249	-	10:1461165-1464360	WT	smk10	OK	8.76426	1.40051	-2.64568	2.85216	0.00434227	0.0336108	yes
gene:Zm00001d023264	-	10:1600458-1605134	WT	smk10	OK	17.1335	1.35927	-3.65592	3.83505	0.00012554	0.00201861	yes
gene:Zm00001d023271	-	10:1785759-1789535	WT	smk10	OK	23.6316	1.1098	-4.41235	4.27171	1.93977e-05	0.000421011	yes
gene:Zm00001d023279	-	10:2032913-2036564	WT	smk10	OK	1.34545	0.159708	-3.07458	2.78934	0.00528149	0.0389958	yes
gene:Zm00001d023283	-	10:2061740-2063567	WT	smk10	OK	4.92329	0.342303	-3.84628	3.06241	0.00219564	0.0199689	yes
gene:Zm00001d023299	-	10:2352029-2356262	WT	smk10	OK	26.8878	2.56932	-3.38749	3.11417	0.00184464	0.0173629	yes
gene:Zm00001d023301	-	10:2367345-2373054	WT	smk10	OK	2.14956	16.1709	2.91129	-4.28975	1.78872e-05	0.000393636	yes
gene:Zm00001d023311	-	10:2743365-2754357	WT	smk10	OK	10.6594	1.34018	-2.99162	2.73826	0.0061766	0.0440805	yes
gene:Zm00001d023314	-	10:2775080-2777402	WT	smk10	OK	0.493043	15.2026	4.94646	-5.13273	2.8557e-07	1.08641e-05	yes
gene:Zm00001d023323	-	10:3287229-3292720	WT	smk10	OK	0.712601	5.00222	2.8114	-3.24607	0.00117009	0.0122504	yes
gene:Zm00001d023330	-	10:3590079-3593901	WT	smk10	OK	1.01279	0	-1.79769e+308	-1.79769e+308	4.69032e-07	1.66415e-05	yes
gene:Zm00001d023342	-	10:3816661-3820885	WT	smk10	OK	1.2265	0	-1.79769e+308	-1.79769e+308	0.000226693	0.0033023	yes
gene:Zm00001d023343	-	10:3824748-3825745	WT	smk10	OK	738.702	47.4423	-3.96075	4.19444	2.7355e-05	0.000566731	yes
gene:Zm00001d023344	-	10:3840239-3855250	WT	smk10	OK	1102.08	17.312	-5.99232	6.62148	3.55624e-11	3.07675e-09	yes
gene:Zm00001d023353	-	10:3995906-3997196	WT	smk10	OK	0.398239	9.27636	4.54185	-4.53229	5.83485e-06	0.000149343	yes
gene:Zm00001d023372	-	10:4210184-4213497	WT	smk10	OK	15.857	1.00245	-3.98352	4.03975	5.35081e-05	0.00100571	yes
gene:Zm00001d023376	-	10:4272267-4274843	WT	smk10	OK	2494.3	94.8578	-4.71672	4.57633	4.73211e-06	0.000124756	yes
gene:Zm00001d023384	-	10:4335097-4336256	WT	smk10	OK	89.8867	0.554828	-7.33992	5.44416	5.20506e-08	2.38617e-06	yes
gene:Zm00001d023395	-	10:4672325-4673327	WT	smk10	OK	22.265	93.9609	2.07728	-3.00759	0.00263331	0.0230133	yes
gene:Zm00001d023411	-	10:5023684-5025660	WT	smk10	OK	4.06644	0	-1.79769e+308	-1.79769e+308	1.93207e-09	1.21787e-07	yes
gene:Zm00001d023424	-	10:5180380-5183180	WT	smk10	OK	1.67353	0.0397881	-5.39442	3.10546	0.00189986	0.0177418	yes
[truncated: 42,965 more rows]
